# Supplementary material for: Aspartate beta-hydroxylase is a prognostic factor in gallbladder cancer with the function of promoting tumorigenesis and chemoresistance
Source: Front Endocrinol (Lausanne). 2025 Mar 5;16:1452345. doi: 10.3389/fendo.2025.1452345 (PMC11919673; doi:10.3389/fendo.2025.1452345)
Supplement: Supplementary file 4 [file DataSheet1.xlsx]

## Sheet: SheetName
symbol	drug	cor	fdr	entrez
ASPH	16-beta-bromoandrosterone	0.193733	1.8306e-05	444
ASPH	1S,3R-RSL-3	0.264149	2.15972e-12	444
ASPH	3-Cl-AHPC	0.313638	1.16493e-17	444
ASPH	968	0.0433354	0.98943	444
ASPH	A-804598	-0.0422938	0.803843	444
ASPH	AA-COCF3	0.231932	1.10206e-08	444
ASPH	ABT-199	0.243027	2.47084e-06	444
ASPH	ABT-737	0.266518	5.57424e-11	444
ASPH	AC55649	0.0369336	0.77812	444
ASPH	AGK-2	0.0264064	0.950134	444
ASPH	AM-580	0.200765	1.6428e-05	444
ASPH	AT-406	0.0873689	0.359581	444
ASPH	AT13387	0.395898	5.49082e-13	444
ASPH	AT7867	0.321351	1.92057e-17	444
ASPH	AZ-3146	0.317161	2.91077e-16	444
ASPH	AZD1480	0.305983	6.33422e-07	444
ASPH	AZD4547	0.191838	5.03054e-06	444
ASPH	AZD6482	0.127473	0.00857871	444
ASPH	AZD7545	0.142797	0.000516825	444
ASPH	AZD7762	0.319802	2.14896e-18	444
ASPH	AZD8055	0.238128	8.71083e-10	444
ASPH	B02	0.331561	3.69635e-18	444
ASPH	BCL-LZH-4	-0.0828523	0.654631	444
ASPH	BEC	-0.0315591	0.999979	444
ASPH	BI-2536	0.476979	7.94705e-44	444
ASPH	BIBR-1532	0.205363	9.71625e-07	444
ASPH	BIRB-796	0.257909	7.23489e-10	444
ASPH	BIX-01294	0.435686	1.56115e-33	444
ASPH	BMS-195614	0.108254	0.0511908	444
ASPH	BMS-270394	0.241579	6.31154e-09	444
ASPH	BMS-345541	0.356119	1.08454e-21	444
ASPH	BMS-536924	0.0494914	0.367236	444
ASPH	BMS-754807	0.194751	1.36975e-06	444
ASPH	BRD-A02303741	0.166049	0.000774066	444
ASPH	BRD-A05715709	-0.13922	0.370815	444
ASPH	BRD-A71883111	0.20011	7.16889e-07	444
ASPH	BRD-A86708339	0.409909	1.01895e-13	444
ASPH	BRD-A94377914	0.451266	4.45525e-19	444
ASPH	BRD-K01737880	0.251236	0.159735	444
ASPH	BRD-K02251932	0.112304	0.0175795	444
ASPH	BRD-K02492147	-0.116966	0.0330183	444
ASPH	BRD-K04800985	-0.00872824	0.999785	444
ASPH	BRD-K09344309	-0.0771821	0.890432	444
ASPH	BRD-K09587429	-0.112595	0.0567783	444
ASPH	BRD-K11533227	0.212571	2.69895e-07	444
ASPH	BRD-K13999467	0.220744	4.09961e-08	444
ASPH	BRD-K14844214	0.0822041	0.195826	444
ASPH	BRD-K16147474	-0.0492635	0.898145	444
ASPH	BRD-K17060750	-0.135867	0.00316211	444
ASPH	BRD-K19103580	0.167956	0.000181631	444
ASPH	BRD-K24690302	0.249928	2.53268e-10	444
ASPH	BRD-K26531177	0.409848	1.99001e-26	444
ASPH	BRD-K27224038	0.147244	0.470676	444
ASPH	BRD-K27986637	0.119125	0.403083	444
ASPH	BRD-K28456706	0.24734	2.68036e-10	444
ASPH	BRD-K29086754	0.0827767	0.684451	444
ASPH	BRD-K29313308	0.22852	1.17746e-08	444
ASPH	BRD-K30019337	0.130293	0.584371	444
ASPH	BRD-K30748066	0.396874	0.0126135	444
ASPH	BRD-K33199242	-0.00459943	0.994011	444
ASPH	BRD-K33514849	0.0925098	0.999288	444
ASPH	BRD-K34099515	-0.0857826	0.90378	444
ASPH	BRD-K34222889	0.512442	3.46386e-49	444
ASPH	BRD-K34485477	-0.0520686	0.998562	444
ASPH	BRD-K35604418	0.348623	1.44236e-20	444
ASPH	BRD-K37390332	0.0141965	0.973164	444
ASPH	BRD-K41334119	0.102853	0.853465	444
ASPH	BRD-K41597374	0.261137	5.85559e-12	444
ASPH	BRD-K42260513	-0.0359563	0.994633	444
ASPH	BRD-K44224150	0.0162939	0.997605	444
ASPH	BRD-K45681478	0.23326	1.28346e-08	444
ASPH	BRD-K48334597	0.198082	0.0530766	444
ASPH	BRD-K48477130	-0.0238977	0.919071	444
ASPH	BRD-K49290616	-0.0381517	0.939496	444
ASPH	BRD-K50799972	0.0788067	0.220341	444
ASPH	BRD-K51490254	0.270079	2.92132e-11	444
ASPH	BRD-K51831558	0.164937	0.0140537	444
ASPH	BRD-K52037352	0.156039	0.00802659	444
ASPH	BRD-K55116708	0.177158	2.2408e-05	444
ASPH	BRD-K61166597	0.350666	1.82669e-20	444
ASPH	BRD-K63431240	0.175243	1.318e-05	444
ASPH	BRD-K64610608	-0.0594563	0.588262	444
ASPH	BRD-K66453893	0.448933	1.20456e-36	444
ASPH	BRD-K66532283	0.326246	1.33558e-17	444
ASPH	BRD-K70511574	0.45963	1.20281e-38	444
ASPH	BRD-K71781559	-0.014222	0.996572	444
ASPH	BRD-K75293299	-0.00225285	0.99583	444
ASPH	BRD-K78574327	0.0203751	0.988775	444
ASPH	BRD-K80183349	0.346102	1.03048e-20	444
ASPH	BRD-K84807411	0.147793	0.525167	444
ASPH	BRD-K85133207	0.21368	3.30996e-07	444
ASPH	BRD-K86535717	-0.0154733	0.977144	444
ASPH	BRD-K88742110	0.290512	2.15734e-13	444
ASPH	BRD-K90370028	0.033016	0.951296	444
ASPH	BRD-K92856060	0.376351	5.75612e-23	444
ASPH	BRD-K96431673	0.00528062	0.999232	444
ASPH	BRD-K96970199	0.0879465	0.998764	444
ASPH	BRD-K97651142	0.245574	5.56378e-10	444
ASPH	BRD-K99006945	-0.0615834	0.40801	444
ASPH	BRD-M00053801	0.104317	0.235823	444
ASPH	BRD1378	0.0721756	0.409586	444
ASPH	BRD1812	0.341756	9.02403e-20	444
ASPH	BRD1835	0.16021	0.000325694	444
ASPH	BRD4132	0.0945771	0.110745	444
ASPH	BRD5468	0.0740901	0.316946	444
ASPH	BRD6340	0.295523	1.39719e-14	444
ASPH	BRD8899	-0.0281821	0.818956	444
ASPH	BRD8958	0.0146931	0.984085	444
ASPH	BRD9647	0.176857	8.4797e-05	444
ASPH	BRD9876	0.135481	0.0136832	444
ASPH	BYL-719	0.0683323	0.300526	444
ASPH	Bax channel blocker	0.301892	1.20083e-13	444
ASPH	C6-ceramide	-0.0486343	0.661667	444
ASPH	CAL-101	0.0828284	0.123861	444
ASPH	CAY10576	-0.0345582	0.659721	444
ASPH	CAY10594	0.120227	0.0231149	444
ASPH	CAY10618	0.3572	1.47844e-22	444
ASPH	CBB-1007	-0.0500078	0.783641	444
ASPH	CCT036477	0.393315	2.46792e-27	444
ASPH	CD-1530	0.159055	0.00137017	444
ASPH	CD-437	0.381484	2.95501e-26	444
ASPH	CHIR-99021	0.200703	4.7257e-07	444
ASPH	CHM-1	0.439214	1.8824e-35	444
ASPH	CI-976	0.00096175	0.995545	444
ASPH	CID-5951923	-0.0929354	0.230834	444
ASPH	CIL41	0.218411	0.000564057	444
ASPH	CIL55	0.0916845	0.665711	444
ASPH	CIL55A	0.278243	9.98794e-07	444
ASPH	CIL56	0.294706	1.97076e-07	444
ASPH	CIL70	0.344429	7.92329e-11	444
ASPH	COL-3	0.353527	2.4549e-16	444
ASPH	CR-1-31B	0.426516	5.81956e-34	444
ASPH	Ch-55	0.216254	3.48646e-07	444
ASPH	Compound 1541A	0.136498	0.00979405	444
ASPH	Compound 23 citrate	0.394201	8.81386e-27	444
ASPH	Compound 7d-cis	0.399939	1.18497e-23	444
ASPH	DBeQ	0.298178	6.07798e-14	444
ASPH	DNMDP	-0.0408357	0.582542	444
ASPH	ELCPK	0.400582	2.86422e-13	444
ASPH	ETP-46464	0.284218	7.68023e-09	444
ASPH	EX-527	0.0489437	0.677402	444
ASPH	FGIN-1-27	-0.0859358	0.505281	444
ASPH	FQI-1	0.403561	3.58929e-15	444
ASPH	FQI-2	0.438108	1.13106e-35	444
ASPH	FSC231	-0.0712433	0.99945	444
ASPH	GANT-61	0.172418	0.00100206	444
ASPH	GDC-0879	-0.00623815	0.93443	444
ASPH	GDC-0941	0.205389	5.43344e-07	444
ASPH	GMX-1778	0.34632	5.9095e-20	444
ASPH	GSK-3 inhibitor IX	0.233807	6.7094e-09	444
ASPH	GSK-J4	0.452547	0.00120681	444
ASPH	GSK1059615	0.0502955	0.850182	444
ASPH	GSK2636771	0.0209395	0.865163	444
ASPH	GSK4112	0.146216	0.000993532	444
ASPH	GSK461364	0.491137	1.17065e-44	444
ASPH	GSK525762A	0.37817	8.17377e-26	444
ASPH	GW-405833	0.344289	4.73629e-21	444
ASPH	GW-843682X	0.386463	2.07031e-24	444
ASPH	HBX-41108	0.256984	1.72966e-07	444
ASPH	HC-067047	0.112875	0.0359547	444
ASPH	HLI 373	0.345666	7.438e-19	444
ASPH	I-BET151	0.405747	2.37753e-30	444
ASPH	IC-87114	-0.00808763	0.935325	444
ASPH	IPR-456	-0.0303483	0.853832	444
ASPH	ISOX	0.42397	1.68813e-32	444
ASPH	IU1	0.10399	0.19641	444
ASPH	JQ-1	0.407409	2.79088e-30	444
ASPH	JW-480	0.0378323	0.838609	444
ASPH	JW-55	-0.0988567	0.431217	444
ASPH	JW-74	0.12663	0.0841952	444
ASPH	KH-CB19	-0.0590112	0.591849	444
ASPH	KHS101	0.273717	4.83167e-12	444
ASPH	KPT185	0.483126	7.76005e-32	444
ASPH	KU 0060648	0.28665	5.40345e-14	444
ASPH	KU-0063794	0.245393	5.51903e-10	444
ASPH	KU-55933	0.200515	9.30872e-07	444
ASPH	KU-60019	0.297775	1.63578e-15	444
ASPH	KW-2449	0.387803	2.16974e-27	444
ASPH	KX2-391	0.478819	4.46339e-42	444
ASPH	Ki8751	0.24227	1.42604e-09	444
ASPH	Ko-143	0.310392	2.58924e-16	444
ASPH	L-685458	0.0982159	0.0664993	444
ASPH	LE-135	0.21989	1.40524e-07	444
ASPH	LRRK2-IN-1	0.449439	1.64418e-26	444
ASPH	LY-2157299	-0.0263885	0.930323	444
ASPH	LY-2183240	0.550454	8.97078e-59	444
ASPH	MG-132	0.354911	8.13607e-07	444
ASPH	MGCD-265	0.353492	2.76653e-21	444
ASPH	MI-1	-0.0348922	0.704063	444
ASPH	MI-2	0.218549	0.000430379	444
ASPH	MK-0752	-0.0482295	0.508208	444
ASPH	MK-1775	0.408154	4.8782e-29	444
ASPH	MK-2206	0.263751	5.91912e-11	444
ASPH	ML006	0.103052	0.0437587	444
ASPH	ML029	0.244597	1.95722e-09	444
ASPH	ML031	0.331937	7.42781e-16	444
ASPH	ML050	0.31951	7.73092e-16	444
ASPH	ML083	-0.0263633	0.852772	444
ASPH	ML162	0.258666	1.20586e-11	444
ASPH	ML203	0.136261	0.0071995	444
ASPH	ML210	0.294362	9.95e-15	444
ASPH	ML239	0.236882	1.02772e-09	444
ASPH	ML258	0.0333456	0.765363	444
ASPH	ML311	0.446801	2.81835e-37	444
ASPH	ML312	-0.0429432	0.980081	444
ASPH	ML320	0.164996	0.000108195	444
ASPH	ML334 diastereomer	-0.152803	0.015371	444
ASPH	MLN2238	0.337625	3.93006e-19	444
ASPH	MLN2480	0.187273	0.0174329	444
ASPH	MST-312	0.364415	3.70471e-23	444
ASPH	Mdivi-1	0.227663	8.83679e-09	444
ASPH	Merck60	0.380757	2.52899e-26	444
ASPH	N9-isopropylolomoucine	0.277291	9.39969e-13	444
ASPH	NPC-26	0.065346	0.514355	444
ASPH	NSC 74859	0.174139	0.000307928	444
ASPH	NSC19630	0.390476	3.02065e-18	444
ASPH	NSC23766	0.325808	1.42472e-17	444
ASPH	NSC30930	-0.0612929	0.361588	444
ASPH	NSC48300	0.436106	1.26106e-33	444
ASPH	NSC632839	0.419911	1.75028e-31	444
ASPH	NSC95397	0.459862	8.04972e-34	444
ASPH	NVP-231	0.407612	2.40443e-29	444
ASPH	NVP-ADW742	0.263126	4.78523e-11	444
ASPH	NVP-BEZ235	0.28242	1.8784e-09	444
ASPH	NVP-BSK805	0.357471	2.47971e-21	444
ASPH	NVP-TAE684	0.181142	1.6098e-05	444
ASPH	O-6-benzylguanine	0.137935	0.213573	444
ASPH	OSI-027	0.217167	4.5394e-08	444
ASPH	OSI-930	0.297533	6.06156e-13	444
ASPH	PAC-1	0.408481	1.71467e-28	444
ASPH	PD 153035	-0.0491913	0.427152	444
ASPH	PD318088	-0.0585275	0.225055	444
ASPH	PDMP	0.242731	1.09579e-09	444
ASPH	PF-184	0.39904	4.83474e-27	444
ASPH	PF-3758309	0.460112	7.60638e-19	444
ASPH	PF-4800567 hydrochloride	-0.00227308	0.999586	444
ASPH	PF-543	0.144265	0.00092079	444
ASPH	PF-573228	0.298892	1.09207e-15	444
ASPH	PF-750	0.201562	4.40508e-06	444
ASPH	PHA-793887	0.434632	7.83822e-35	444
ASPH	PI-103	0.319218	4.45432e-17	444
ASPH	PIK-93	0.26632	9.28421e-12	444
ASPH	PL-DI	0.540152	7.42012e-55	444
ASPH	PLX-4720	-0.0425377	0.578369	444
ASPH	PRIMA-1	0.479441	6.72028e-40	444
ASPH	PRIMA-1-Met	0.248001	7.8691e-05	444
ASPH	PRL-3 inhibitor I	0.0250363	0.871915	444
ASPH	PX-12	0.568324	9.33387e-62	444
ASPH	PYR-41	0.160877	0.00100336	444
ASPH	QS-11	0.124343	0.601184	444
ASPH	QW-BI-011	0.44082	3.09816e-08	444
ASPH	R428	0.306457	1.15188e-10	444
ASPH	RAF265	0.195186	8.3007e-05	444
ASPH	RG-108	0.251697	8.62907e-10	444
ASPH	RITA	0.264025	1.01318e-11	444
ASPH	RO4929097	0.188762	0.00888542	444
ASPH	Repligen 136	0.358718	9.63382e-20	444
ASPH	SB-225002	0.469411	6.02223e-42	444
ASPH	SB-431542	0.0388538	0.719177	444
ASPH	SB-525334	0.138406	0.00227003	444
ASPH	SB-743921	0.475559	2.95155e-43	444
ASPH	SCH-529074	0.250249	2.43371e-09	444
ASPH	SCH-79797	0.313554	1.52807e-17	444
ASPH	SGX-523	-0.0914881	0.0840968	444
ASPH	SID 26681509	0.241745	6.8482e-09	444
ASPH	SJ-172550	0.0694922	0.492218	444
ASPH	SKI-II	0.289535	1.37262e-12	444
ASPH	SMER-3	0.352169	2.04198e-17	444
ASPH	SN-38	0.327618	9.8268e-16	444
ASPH	SNS-032	0.32581	5.21483e-17	444
ASPH	SNX-2112	0.366701	1.08943e-24	444
ASPH	SR-II-138A	0.439416	7.13559e-37	444
ASPH	SR1001	0.0654635	0.321333	444
ASPH	SR8278	0.0125734	0.978817	444
ASPH	SRT-1720	0.299347	6.04875e-13	444
ASPH	STF-31	0.351847	7.36813e-21	444
ASPH	SU11274	0.321455	5.00265e-17	444
ASPH	SZ4TA2	-0.0435059	0.736577	444
ASPH	StemRegenin 1	0.283834	8.83036e-14	444
ASPH	TG-100-115	0.164896	0.000274714	444
ASPH	TG-101348	0.296963	4.80495e-15	444
ASPH	TGX-221	0.0328399	0.69367	444
ASPH	TPCA-1	0.292461	3.17086e-15	444
ASPH	TW-37	0.303574	3.28694e-15	444
ASPH	UNC0321	-0.00767138	0.96101	444
ASPH	UNC0638	0.290296	1.25296e-13	444
ASPH	VAF-347	-0.260193	1.3758e-05	444
ASPH	VER-155008	0.184129	4.79917e-06	444
ASPH	VU0155056	-0.00246987	0.996485	444
ASPH	WAY-362450	0.0188373	0.998521	444
ASPH	WP1130	0.356037	5.45226e-21	444
ASPH	WZ4002	0.163237	0.00526076	444
ASPH	WZ8040	0.184063	4.9335e-05	444
ASPH	XL765	0.0765516	0.156583	444
ASPH	YK 4-279	0.478366	1.09546e-42	444
ASPH	YM-155	0.219499	4.3351e-07	444
ASPH	ZSTK474	0.170723	0.00045127	444
ASPH	abiraterone	-0.265389	0.0233767	444
ASPH	afatinib	0.0656218	0.166234	444
ASPH	alisertib	0.377633	4.13251e-25	444
ASPH	alvocidib	0.460219	6.09568e-18	444
ASPH	apicidin	0.408798	5.51914e-31	444
ASPH	austocystin D	-0.00255956	0.96469	444
ASPH	avicin D	0.079242	0.360914	444
ASPH	avrainvillamide	0.400032	3.8663e-19	444
ASPH	axitinib	0.377338	1.42289e-25	444
ASPH	azacitidine	0.105799	0.0217683	444
ASPH	bafilomycin A1	0.047068	0.948294	444
ASPH	barasertib	0.383156	1.04103e-25	444
ASPH	bardoxolone methyl	0.362626	4.03122e-20	444
ASPH	belinostat	0.48203	1.34145e-21	444
ASPH	bendamustine	0.27151	2.66649e-11	444
ASPH	betulinic acid	-0.0739128	0.608201	444
ASPH	bexarotene	0.176772	1.9785e-05	444
ASPH	birinapant	-0.000136576	0.99899	444
ASPH	blebbistatin	0.061687	0.925839	444
ASPH	bleomycin A2	0.0849419	0.0968743	444
ASPH	bortezomib	0.373996	3.7132e-23	444
ASPH	bosutinib	0.247871	1.96162e-10	444
ASPH	brefeldin A	0.208217	4.75314e-07	444
ASPH	brivanib	0.241417	6.47133e-10	444
ASPH	cabozantinib	0.148968	0.000694531	444
ASPH	canertinib	0.128324	0.00272753	444
ASPH	cediranib	0.203391	0.0224526	444
ASPH	ceranib-2	0.46837	2.59475e-41	444
ASPH	cerulenin	0.45602	1.23934e-36	444
ASPH	chlorambucil	0.416228	3.76126e-30	444
ASPH	ciclopirox	0.467242	7.04164e-41	444
ASPH	ciclosporin	0.0980283	0.0522405	444
ASPH	cimetidine	0.0208062	0.99382	444
ASPH	clofarabine	0.387604	7.1844e-28	444
ASPH	crizotinib	0.370026	5.11146e-24	444
ASPH	cucurbitacin I	0.354821	4.53365e-21	444
ASPH	curcumin	0.404488	6.4825e-29	444
ASPH	cyanoquinoline 11	0.192222	0.012779	444
ASPH	cyclophosphamide	-0.0104183	0.999427	444
ASPH	cytarabine hydrochloride	0.473328	4.95958e-42	444
ASPH	cytochalasin B	0.0922993	0.0542687	444
ASPH	dabrafenib	0.169483	0.0113133	444
ASPH	dacarbazine	0.325279	3.68653e-18	444
ASPH	daporinad	0.353824	2.61743e-18	444
ASPH	darinaparsin	0.280306	1.2779e-06	444
ASPH	dasatinib	-0.1133	0.00812549	444
ASPH	decitabine	0.417077	4.9406e-32	444
ASPH	dexamethasone	0.263577	1.70579e-10	444
ASPH	dinaciclib	0.515524	5.21982e-24	444
ASPH	docetaxel	0.431718	3.0432e-15	444
ASPH	doxorubicin	0.496494	2.14733e-47	444
ASPH	elocalcitol	0.406347	5.37805e-28	444
ASPH	entinostat	0.373331	8.69989e-25	444
ASPH	epigallocatechin-3-monogallate	0.275989	5.6389e-11	444
ASPH	erastin	0.236225	1.94025e-09	444
ASPH	erismodegib	-0.106044	0.104162	444
ASPH	erlotinib	-0.0757208	0.0871894	444
ASPH	etomoxir	0.0677644	0.948445	444
ASPH	etoposide	0.436917	6.17551e-35	444
ASPH	fingolimod	0.385386	3.22043e-25	444
ASPH	fluorouracil	0.270366	3.61303e-13	444
ASPH	fluvastatin	0.0648352	0.210301	444
ASPH	foretinib	0.272225	3.37651e-12	444
ASPH	fulvestrant	0.101089	0.768968	444
ASPH	fumonisin B1	0.0590396	0.302061	444
ASPH	gefitinib	0.0364618	0.518096	444
ASPH	gemcitabine	0.41477	1.22183e-28	444
ASPH	gossypol	0.327596	7.59324e-18	444
ASPH	hyperforin	-0.0196187	0.867835	444
ASPH	ibrutinib	0.103091	0.0599243	444
ASPH	ifosfamide	-0.126752	0.4481	444
ASPH	imatinib	0.188444	2.98774e-06	444
ASPH	importazole	0.139528	0.0126205	444
ASPH	indisulam	0.426312	3.99245e-31	444
ASPH	isoevodiamine	0.459967	9.15153e-39	444
ASPH	isoliquiritigenin	0.328502	3.7449e-05	444
ASPH	isonicotinohydroxamic acid	-0.00397512	0.993861	444
ASPH	istradefylline	0.0730595	0.627974	444
ASPH	itraconazole	0.0852724	0.176618	444
ASPH	lapatinib	0.147128	0.000400594	444
ASPH	lenvatinib	0.257086	7.29399e-11	444
ASPH	leptomycin B	0.426298	3.75468e-34	444
ASPH	linifanib	0.296092	9.73905e-16	444
ASPH	linsitinib	0.206526	2.72261e-07	444
ASPH	lomeguatrib	0.113402	0.0277124	444
ASPH	lovastatin	0.00743741	0.911368	444
ASPH	manumycin A	0.474737	5.22221e-41	444
ASPH	marinopyrrole A	0.354398	8.2851e-14	444
ASPH	masitinib	0.283403	3.42754e-13	444
ASPH	methotrexate	0.174426	1.3468e-05	444
ASPH	methylstat	0.470271	1.76376e-27	444
ASPH	mitomycin	0.379826	6.28712e-26	444
ASPH	momelotinib	0.296887	2.00906e-14	444
ASPH	myricetin	0.0388919	0.731956	444
ASPH	myriocin	-0.0786442	0.870026	444
ASPH	nakiterpiosin	0.407219	7.01126e-30	444
ASPH	narciclasine	0.453675	5.55715e-37	444
ASPH	navitoclax	0.232657	2.99545e-09	444
ASPH	necrostatin-1	0.149584	0.000657145	444
ASPH	necrostatin-7	0.170009	4.989e-05	444
ASPH	necrosulfonamide	0.581621	7.89147e-45	444
ASPH	nelarabine	-0.0171436	0.964901	444
ASPH	neopeltolide	0.30423	0.000335441	444
ASPH	neratinib	0.169741	2.2407e-05	444
ASPH	neuronal differentiation inducer III	0.358681	4.67172e-23	444
ASPH	niclosamide	0.205487	2.69731e-07	444
ASPH	nilotinib	0.0764338	0.279154	444
ASPH	nintedanib	0.21017	5.99769e-06	444
ASPH	nutlin-3	0.321606	1.39838e-17	444
ASPH	obatoclax	0.395952	2.64783e-27	444
ASPH	olaparib	0.320808	8.90124e-18	444
ASPH	oligomycin A	0.291427	2.32656e-14	444
ASPH	omacetaxine mepesuccinate	0.441058	1.00219e-25	444
ASPH	ouabain	0.388999	3.7451e-27	444
ASPH	paclitaxel	0.423846	6.99432e-32	444
ASPH	palmostatin B	0.0857075	0.387244	444
ASPH	pandacostat	0.143788	0.00161975	444
ASPH	panobinostat	0.483053	1.79484e-44	444
ASPH	parbendazole	0.499059	6.44992e-48	444
ASPH	parthenolide	0.156678	0.00182258	444
ASPH	pazopanib	0.264138	2.70856e-12	444
ASPH	pevonedistat	0.306532	4.50024e-16	444
ASPH	phloretin	0.330809	5.21024e-19	444
ASPH	pifithrin-alpha	0.0623111	0.285761	444
ASPH	pifithrin-mu	0.383418	6.36474e-25	444
ASPH	piperlongumine	0.514079	5.14462e-50	444
ASPH	pitstop2	0.103459	0.514584	444
ASPH	pluripotin	0.0994971	0.0280978	444
ASPH	procarbazine	-0.0338809	0.859675	444
ASPH	prochlorperazine	0.235544	8.15122e-09	444
ASPH	purmorphamine	0.166521	0.000201129	444
ASPH	pyrazolanthrone	0.101308	0.0264857	444
ASPH	quizartinib	0.141315	0.00652908	444
ASPH	regorafenib	0.176612	0.000124727	444
ASPH	rigosertib	0.438415	7.76358e-34	444
ASPH	ruxolitinib	0.146126	0.000249002	444
ASPH	salermide	0.10786	0.192217	444
ASPH	saracatinib	-0.107834	0.0132545	444
ASPH	selumetinib	-0.0602182	0.222248	444
ASPH	semagacestat	0.0163526	0.928881	444
ASPH	serdemetan	0.397249	2.83864e-26	444
ASPH	sildenafil	0.0424223	0.734351	444
ASPH	silmitasertib	0.104756	0.172893	444
ASPH	simvastatin	-0.0258729	0.698778	444
ASPH	sirolimus	0.319318	1.9486e-17	444
ASPH	sitagliptin	-0.0375925	0.997718	444
ASPH	skepinone-L	0.312869	6.13351e-08	444
ASPH	sorafenib	0.201824	9.05201e-07	444
ASPH	sotrastaurin	0.411816	1.72648e-21	444
ASPH	spautin-1	0.133555	0.00429775	444
ASPH	staurosporine	0.130674	0.256887	444
ASPH	sunitinib	0.291359	1.48444e-14	444
ASPH	tacedinaline	0.381491	8.74856e-19	444
ASPH	tacrolimus	0.260004	9.08258e-11	444
ASPH	tamatinib	0.0359994	0.68054	444
ASPH	tamoxifen	0.126559	0.0261675	444
ASPH	tandutinib	0.228608	1.43273e-08	444
ASPH	tanespimycin	0.011665	0.859031	444
ASPH	temozolomide	0.130783	0.029057	444
ASPH	temsirolimus	0.309181	5.74202e-08	444
ASPH	teniposide	0.455762	4.64969e-20	444
ASPH	thalidomide	0.0800902	0.638509	444
ASPH	tigecycline	0.300177	1.4784e-07	444
ASPH	tipifarnib-P1	0.355939	1.36397e-21	444
ASPH	tipifarnib-P2	0.421481	1.15642e-16	444
ASPH	tivantinib	0.510302	1.37326e-23	444
ASPH	tivozanib	0.139775	0.00149603	444
ASPH	topotecan	0.438488	7.41867e-36	444
ASPH	tosedostat	0.284691	9.93444e-13	444
ASPH	tozasertib	0.407709	0.00592703	444
ASPH	trametinib	-0.065304	0.412	444
ASPH	tretinoin	0.266153	5.98683e-12	444
ASPH	triazolothiadiazine	0.51254	5.22797e-51	444
ASPH	trifluoperazine	0.174377	0.000110368	444
ASPH	triptolide	0.334948	2.92296e-19	444
ASPH	tubastatin A	0.374793	2.92744e-11	444
ASPH	valdecoxib	0.300787	3.95067e-15	444
ASPH	vandetanib	-0.0365574	0.509711	444
ASPH	veliparib	0.0972479	0.157796	444
ASPH	vemurafenib	-0.0351704	0.562222	444
ASPH	vincristine	0.531223	1.48346e-56	444
ASPH	vorapaxar	0.204401	2.7052e-06	444
ASPH	vorinostat	0.450534	4.45111e-37	444
ASPH	zebularine	0.215014	1.96424e-08	444
CYP1A1	16-beta-bromoandrosterone	-0.0168939	0.765979	1543
CYP1A1	1S,3R-RSL-3	0.170149	1.0205e-05	1543
CYP1A1	3-Cl-AHPC	0.0686644	0.0832134	1543
CYP1A1	968	-0.0073302	0.999953	1543
CYP1A1	A-804598	-0.00463314	0.984024	1543
CYP1A1	AA-COCF3	0.0476777	0.26981	1543
CYP1A1	ABT-199	0.0850356	0.12647	1543
CYP1A1	ABT-737	0.033311	0.498176	1543
CYP1A1	AC55649	0.0480843	0.693733	1543
CYP1A1	AGK-2	-0.0208287	0.960732	1543
CYP1A1	AM-580	0.0336835	0.556462	1543
CYP1A1	AT-406	-0.0334333	0.786023	1543
CYP1A1	AT13387	0.0590515	0.337179	1543
CYP1A1	AT7867	0.118557	0.00307498	1543
CYP1A1	AZ-3146	0.0930349	0.0246842	1543
CYP1A1	AZD1480	0.1462	0.0273986	1543
CYP1A1	AZD4547	0.140255	0.00117296	1543
CYP1A1	AZD6482	0.0416594	0.495857	1543
CYP1A1	AZD7545	0.0966746	0.0219305	1543
CYP1A1	AZD7762	0.0720872	0.0671238	1543
CYP1A1	AZD8055	0.0225097	0.608505	1543
CYP1A1	B02	0.0414692	0.330781	1543
CYP1A1	BCL-LZH-4	-0.0566373	0.79304	1543
CYP1A1	BEC	0.0187086	0.999979	1543
CYP1A1	BI-2536	0.119552	0.00132577	1543
CYP1A1	BIBR-1532	0.0367035	0.466722	1543
CYP1A1	BIRB-796	0.0478988	0.311524	1543
CYP1A1	BIX-01294	0.0569651	0.15759	1543
CYP1A1	BMS-195614	0.109677	0.0478613	1543
CYP1A1	BMS-270394	0.0232332	0.658733	1543
CYP1A1	BMS-345541	-0.00223985	0.961118	1543
CYP1A1	BMS-536924	0.0510793	0.349169	1543
CYP1A1	BMS-754807	0.0920029	0.0342797	1543
CYP1A1	BRD-A02303741	0.0353718	0.541482	1543
CYP1A1	BRD-A05715709	-0.0661947	0.651658	1543
CYP1A1	BRD-A71883111	0.0287725	0.551017	1543
CYP1A1	BRD-A86708339	0.00188134	0.980611	1543
CYP1A1	BRD-A94377914	0.0647505	0.270292	1543
CYP1A1	BRD-K01737880	-0.192939	0.309446	1543
CYP1A1	BRD-K02251932	0.0411465	0.449599	1543
CYP1A1	BRD-K02492147	-0.0524401	0.379143	1543
CYP1A1	BRD-K04800985	-0.00223647	0.999785	1543
CYP1A1	BRD-K09344309	-0.0248449	0.978658	1543
CYP1A1	BRD-K09587429	-0.0417545	0.533968	1543
CYP1A1	BRD-K11533227	0.0849995	0.0503383	1543
CYP1A1	BRD-K13999467	0.0466164	0.303442	1543
CYP1A1	BRD-K14844214	0.0489241	0.504971	1543
CYP1A1	BRD-K16147474	-0.0531308	0.892488	1543
CYP1A1	BRD-K17060750	-0.0636682	0.202255	1543
CYP1A1	BRD-K19103580	-0.0571851	0.252993	1543
CYP1A1	BRD-K24690302	0.0597817	0.171064	1543
CYP1A1	BRD-K26531177	0.0896977	0.0301787	1543
CYP1A1	BRD-K27224038	-0.0501544	0.865304	1543
CYP1A1	BRD-K27986637	-0.017472	0.939677	1543
CYP1A1	BRD-K28456706	0.0923497	0.0257463	1543
CYP1A1	BRD-K29086754	-0.00296726	0.992709	1543
CYP1A1	BRD-K29313308	0.0738431	0.0848765	1543
CYP1A1	BRD-K30019337	-0.0662787	0.818653	1543
CYP1A1	BRD-K30748066	0.0243424	0.914577	1543
CYP1A1	BRD-K33199242	0.0347782	0.960067	1543
CYP1A1	BRD-K33514849	-0.0901311	0.999288	1543
CYP1A1	BRD-K34099515	0.12662	0.843996	1543
CYP1A1	BRD-K34222889	0.130663	0.000584815	1543
CYP1A1	BRD-K34485477	-0.0443899	0.998562	1543
CYP1A1	BRD-K35604418	0.0763437	0.0572612	1543
CYP1A1	BRD-K37390332	0.0108176	0.980799	1543
CYP1A1	BRD-K41334119	-0.046209	0.950025	1543
CYP1A1	BRD-K41597374	0.0447996	0.291328	1543
CYP1A1	BRD-K42260513	0.0367477	0.994633	1543
CYP1A1	BRD-K44224150	-0.0586374	0.990266	1543
CYP1A1	BRD-K45681478	-0.00422964	0.940156	1543
CYP1A1	BRD-K48334597	0.00252096	0.988933	1543
CYP1A1	BRD-K48477130	-0.000693729	0.997926	1543
CYP1A1	BRD-K49290616	-0.0620792	0.883547	1543
CYP1A1	BRD-K50799972	0.0359547	0.639805	1543
CYP1A1	BRD-K51490254	0.0516884	0.236526	1543
CYP1A1	BRD-K51831558	0.122941	0.0713854	1543
CYP1A1	BRD-K52037352	-0.0590216	0.358435	1543
CYP1A1	BRD-K55116708	0.0657047	0.14897	1543
CYP1A1	BRD-K61166597	0.0622082	0.130029	1543
CYP1A1	BRD-K63431240	0.0485232	0.282883	1543
CYP1A1	BRD-K64610608	-0.090017	0.388857	1543
CYP1A1	BRD-K66453893	0.0686275	0.0793362	1543
CYP1A1	BRD-K66532283	0.0444964	0.292709	1543
CYP1A1	BRD-K70511574	0.121728	0.00143251	1543
CYP1A1	BRD-K71781559	-0.121949	0.908016	1543
CYP1A1	BRD-K75293299	-0.0975571	0.683958	1543
CYP1A1	BRD-K78574327	-0.052396	0.970056	1543
CYP1A1	BRD-K80183349	0.0891296	0.0249893	1543
CYP1A1	BRD-K84807411	-0.0278219	0.939684	1543
CYP1A1	BRD-K85133207	0.0572445	0.203555	1543
CYP1A1	BRD-K86535717	-0.0955434	0.749019	1543
CYP1A1	BRD-K88742110	0.0677996	0.110074	1543
CYP1A1	BRD-K90370028	0.0116738	0.982417	1543
CYP1A1	BRD-K92856060	0.0448699	0.307163	1543
CYP1A1	BRD-K96431673	-0.10565	0.985799	1543
CYP1A1	BRD-K96970199	-0.0961115	0.998764	1543
CYP1A1	BRD-K97651142	0.0741947	0.07855	1543
CYP1A1	BRD-K99006945	-0.0255115	0.753978	1543
CYP1A1	BRD-M00053801	-0.0432252	0.698231	1543
CYP1A1	BRD1378	-0.045243	0.688002	1543
CYP1A1	BRD1812	0.0889181	0.0277381	1543
CYP1A1	BRD1835	0.0443448	0.37486	1543
CYP1A1	BRD4132	0.0301589	0.66154	1543
CYP1A1	BRD5468	-0.0383572	0.682912	1543
CYP1A1	BRD6340	0.0548406	0.180521	1543
CYP1A1	BRD8899	-0.0588522	0.570735	1543
CYP1A1	BRD8958	0.0131179	0.987096	1543
CYP1A1	BRD9647	0.0538138	0.302511	1543
CYP1A1	BRD9876	-0.0948035	0.0996723	1543
CYP1A1	BYL-719	-0.0717384	0.272917	1543
CYP1A1	Bax channel blocker	0.0277269	0.577203	1543
CYP1A1	C6-ceramide	-0.0511361	0.642407	1543
CYP1A1	CAL-101	0.0618923	0.28556	1543
CYP1A1	CAY10576	-0.0492769	0.499048	1543
CYP1A1	CAY10594	-0.0690508	0.221185	1543
CYP1A1	CAY10618	0.0765998	0.0571878	1543
CYP1A1	CBB-1007	0.0360712	0.854178	1543
CYP1A1	CCT036477	0.139077	0.00030442	1543
CYP1A1	CD-1530	0.0223856	0.729022	1543
CYP1A1	CD-437	0.0798011	0.0416131	1543
CYP1A1	CHIR-99021	0.0788826	0.0619152	1543
CYP1A1	CHM-1	0.0682709	0.0787318	1543
CYP1A1	CI-976	-0.0694705	0.598059	1543
CYP1A1	CID-5951923	-0.0542322	0.521736	1543
CYP1A1	CIL41	0.0617265	0.392229	1543
CYP1A1	CIL55	0.0418922	0.862053	1543
CYP1A1	CIL55A	0.0413187	0.531166	1543
CYP1A1	CIL56	0.0666605	0.285871	1543
CYP1A1	CIL70	0.11145	0.052584	1543
CYP1A1	COL-3	0.122495	0.00719088	1543
CYP1A1	CR-1-31B	0.0157829	0.699251	1543
CYP1A1	Ch-55	0.0219683	0.70208	1543
CYP1A1	Compound 1541A	0.0518109	0.409954	1543
CYP1A1	Compound 23 citrate	0.0252856	0.552633	1543
CYP1A1	Compound 7d-cis	0.0319313	0.49829	1543
CYP1A1	DBeQ	-0.00201604	0.96832	1543
CYP1A1	DNMDP	-0.00608527	0.951395	1543
CYP1A1	ELCPK	0.0741109	0.235775	1543
CYP1A1	ETP-46464	0.0643484	0.240757	1543
CYP1A1	EX-527	0.00433443	0.975959	1543
CYP1A1	FGIN-1-27	-0.0915246	0.468842	1543
CYP1A1	FQI-1	0.135843	0.0134295	1543
CYP1A1	FQI-2	0.114408	0.00249671	1543
CYP1A1	FSC231	-0.0362531	0.99945	1543
CYP1A1	GANT-61	-0.0288727	0.669188	1543
CYP1A1	GDC-0879	0.0352291	0.55345	1543
CYP1A1	GDC-0941	0.01189	0.829898	1543
CYP1A1	GMX-1778	0.0288514	0.526284	1543
CYP1A1	GSK-3 inhibitor IX	0.0404897	0.37219	1543
CYP1A1	GSK-J4	-0.086545	0.627688	1543
CYP1A1	GSK1059615	-0.0412401	0.894113	1543
CYP1A1	GSK2636771	0.10989	0.193813	1543
CYP1A1	GSK4112	-0.041461	0.423723	1543
CYP1A1	GSK461364	0.114875	0.00268255	1543
CYP1A1	GSK525762A	0.108053	0.00449921	1543
CYP1A1	GW-405833	0.060118	0.13139	1543
CYP1A1	GW-843682X	0.0603833	0.153389	1543
CYP1A1	HBX-41108	0.0121643	0.860328	1543
CYP1A1	HC-067047	-0.0376163	0.564497	1543
CYP1A1	HLI 373	0.049456	0.258388	1543
CYP1A1	I-BET151	0.124393	0.000909154	1543
CYP1A1	IC-87114	0.0239049	0.766816	1543
CYP1A1	IPR-456	-0.0133308	0.94898	1543
CYP1A1	ISOX	0.0668759	0.0904428	1543
CYP1A1	IU1	0.00612673	0.962196	1543
CYP1A1	JQ-1	0.11264	0.00302259	1543
CYP1A1	JW-480	-0.00408744	0.98854	1543
CYP1A1	JW-55	-0.0163053	0.917285	1543
CYP1A1	JW-74	0.113083	0.130639	1543
CYP1A1	KH-CB19	-0.0597835	0.584057	1543
CYP1A1	KHS101	-0.0601158	0.167682	1543
CYP1A1	KPT185	0.110762	0.014856	1543
CYP1A1	KU 0060648	0.0284527	0.522409	1543
CYP1A1	KU-0063794	0.0242138	0.586612	1543
CYP1A1	KU-55933	0.075969	0.0786169	1543
CYP1A1	KU-60019	0.045235	0.275287	1543
CYP1A1	KW-2449	0.212869	9.22516e-09	1543
CYP1A1	KX2-391	0.118144	0.00205769	1543
CYP1A1	Ki8751	0.0930411	0.0300007	1543
CYP1A1	Ko-143	0.00458337	0.922574	1543
CYP1A1	L-685458	-0.0597001	0.305784	1543
CYP1A1	LE-135	0.0148874	0.767816	1543
CYP1A1	LRRK2-IN-1	0.131589	0.00391792	1543
CYP1A1	LY-2157299	-0.100973	0.654115	1543
CYP1A1	LY-2183240	0.0895801	0.0189675	1543
CYP1A1	MG-132	-0.0176273	0.866059	1543
CYP1A1	MGCD-265	0.0980099	0.0121861	1543
CYP1A1	MI-1	-0.0455245	0.592904	1543
CYP1A1	MI-2	0.0327729	0.66488	1543
CYP1A1	MK-0752	-0.0920707	0.183438	1543
CYP1A1	MK-1775	0.0420981	0.309199	1543
CYP1A1	MK-2206	0.019441	0.694013	1543
CYP1A1	ML006	-0.0203202	0.737343	1543
CYP1A1	ML029	0.056073	0.220223	1543
CYP1A1	ML031	0.0346123	0.45529	1543
CYP1A1	ML050	0.0310431	0.507921	1543
CYP1A1	ML083	-0.0524741	0.655371	1543
CYP1A1	ML162	0.145808	0.000238721	1543
CYP1A1	ML203	0.00475661	0.943889	1543
CYP1A1	ML210	0.205013	1.32375e-07	1543
CYP1A1	ML239	0.0813188	0.0546503	1543
CYP1A1	ML258	-0.0477934	0.653947	1543
CYP1A1	ML311	0.113219	0.0027322	1543
CYP1A1	ML312	-0.0754908	0.966091	1543
CYP1A1	ML320	0.0948874	0.032742	1543
CYP1A1	ML334 diastereomer	-0.0119217	0.903828	1543
CYP1A1	MLN2238	0.0520239	0.201983	1543
CYP1A1	MLN2480	-0.0906205	0.325177	1543
CYP1A1	MST-312	0.044028	0.27767	1543
CYP1A1	Mdivi-1	0.038714	0.387235	1543
CYP1A1	Merck60	0.079069	0.0408817	1543
CYP1A1	N9-isopropylolomoucine	-0.00907452	0.845808	1543
CYP1A1	NPC-26	-0.0245427	0.858084	1543
CYP1A1	NSC 74859	0.0915111	0.0610443	1543
CYP1A1	NSC19630	0.0965106	0.0469835	1543
CYP1A1	NSC23766	0.040291	0.35053	1543
CYP1A1	NSC30930	-0.0814533	0.212736	1543
CYP1A1	NSC48300	0.081012	0.0400154	1543
CYP1A1	NSC632839	0.0975484	0.011492	1543
CYP1A1	NSC95397	0.116861	0.00418382	1543
CYP1A1	NVP-231	0.0799898	0.0422799	1543
CYP1A1	NVP-ADW742	0.0112268	0.834819	1543
CYP1A1	NVP-BEZ235	0.0716643	0.15992	1543
CYP1A1	NVP-BSK805	0.0781325	0.0526651	1543
CYP1A1	NVP-TAE684	0.0329799	0.528756	1543
CYP1A1	O-6-benzylguanine	-0.0491704	0.718375	1543
CYP1A1	OSI-027	0.0559783	0.204156	1543
CYP1A1	OSI-930	0.0768222	0.087098	1543
CYP1A1	PAC-1	0.0716676	0.0783538	1543
CYP1A1	PD 153035	-0.165226	0.00101775	1543
CYP1A1	PD318088	-0.164278	6.9527e-05	1543
CYP1A1	PDMP	0.0245936	0.60465	1543
CYP1A1	PF-184	0.111563	0.00448931	1543
CYP1A1	PF-3758309	0.0842808	0.143345	1543
CYP1A1	PF-4800567 hydrochloride	-0.0510816	0.999586	1543
CYP1A1	PF-543	0.00668044	0.906463	1543
CYP1A1	PF-573228	0.104779	0.00777615	1543
CYP1A1	PF-750	0.0318561	0.537448	1543
CYP1A1	PHA-793887	0.0142236	0.735085	1543
CYP1A1	PI-103	0.0178582	0.706499	1543
CYP1A1	PIK-93	0.0861541	0.0379874	1543
CYP1A1	PL-DI	0.0997789	0.0101803	1543
CYP1A1	PLX-4720	-0.0243892	0.781253	1543
CYP1A1	PRIMA-1	0.123989	0.00158179	1543
CYP1A1	PRIMA-1-Met	0.0893955	0.197359	1543
CYP1A1	PRL-3 inhibitor I	-0.0454027	0.730392	1543
CYP1A1	PX-12	0.182412	1.21933e-06	1543
CYP1A1	PYR-41	0.0179495	0.771721	1543
CYP1A1	QS-11	0.0541107	0.851162	1543
CYP1A1	QW-BI-011	0.146384	0.0960634	1543
CYP1A1	R428	0.062302	0.23742	1543
CYP1A1	RAF265	-0.0410527	0.492987	1543
CYP1A1	RG-108	0.0820754	0.0609137	1543
CYP1A1	RITA	0.139424	0.000512964	1543
CYP1A1	RO4929097	-0.0635783	0.411923	1543
CYP1A1	Repligen 136	0.0938803	0.0275858	1543
CYP1A1	SB-225002	0.0761205	0.0471419	1543
CYP1A1	SB-431542	-0.0719305	0.411424	1543
CYP1A1	SB-525334	0.0315068	0.582079	1543
CYP1A1	SB-743921	0.0560161	0.147902	1543
CYP1A1	SCH-529074	-0.0439312	0.374459	1543
CYP1A1	SCH-79797	-0.0114709	0.798182	1543
CYP1A1	SGX-523	0.0477124	0.427978	1543
CYP1A1	SID 26681509	0.0879928	0.0496231	1543
CYP1A1	SJ-172550	-0.0249737	0.853947	1543
CYP1A1	SKI-II	0.0209141	0.684035	1543
CYP1A1	SMER-3	0.0741067	0.104275	1543
CYP1A1	SN-38	0.107284	0.013942	1543
CYP1A1	SNS-032	-0.0687468	0.101181	1543
CYP1A1	SNX-2112	0.0906307	0.016764	1543
CYP1A1	SR-II-138A	0.0289861	0.461499	1543
CYP1A1	SR1001	0.0884616	0.163237	1543
CYP1A1	SR8278	-0.0865032	0.811982	1543
CYP1A1	SRT-1720	0.0506353	0.278183	1543
CYP1A1	STF-31	0.111201	0.00549015	1543
CYP1A1	SU11274	0.0709584	0.0843061	1543
CYP1A1	SZ4TA2	0.0104286	0.948867	1543
CYP1A1	StemRegenin 1	0.03379	0.435073	1543
CYP1A1	TG-100-115	0.0397621	0.475257	1543
CYP1A1	TG-101348	0.14496	0.000210346	1543
CYP1A1	TGX-221	0.0845941	0.171972	1543
CYP1A1	TPCA-1	0.0979818	0.0130639	1543
CYP1A1	TW-37	0.0163932	0.721524	1543
CYP1A1	UNC0321	-0.0239849	0.85842	1543
CYP1A1	UNC0638	0.0575722	0.191651	1543
CYP1A1	VAF-347	-0.111407	0.0597925	1543
CYP1A1	VER-155008	0.0303658	0.505446	1543
CYP1A1	VU0155056	-0.0425749	0.898685	1543
CYP1A1	WAY-362450	-0.0215646	0.998521	1543
CYP1A1	WP1130	0.0792428	0.0529803	1543
CYP1A1	WZ4002	-0.0874508	0.180702	1543
CYP1A1	WZ8040	-0.123611	0.00874992	1543
CYP1A1	XL765	0.0112048	0.883913	1543
CYP1A1	YK 4-279	0.053897	0.173719	1543
CYP1A1	YM-155	0.0448109	0.37216	1543
CYP1A1	ZSTK474	0.0519767	0.342519	1543
CYP1A1	abiraterone	-0.15492	0.202579	1543
CYP1A1	afatinib	-0.209008	4.92989e-07	1543
CYP1A1	alisertib	0.12477	0.00119987	1543
CYP1A1	alvocidib	-0.0358237	0.56678	1543
CYP1A1	apicidin	0.046225	0.243293	1543
CYP1A1	austocystin D	-0.223028	7.01931e-08	1543
CYP1A1	avicin D	0.156323	0.0372859	1543
CYP1A1	avrainvillamide	0.129337	0.00658052	1543
CYP1A1	axitinib	0.127952	0.0008721	1543
CYP1A1	azacitidine	0.0584788	0.224665	1543
CYP1A1	bafilomycin A1	-0.0546415	0.937595	1543
CYP1A1	barasertib	0.0886568	0.025746	1543
CYP1A1	bardoxolone methyl	0.0539805	0.215371	1543
CYP1A1	belinostat	0.0636789	0.272693	1543
CYP1A1	bendamustine	0.135807	0.00114162	1543
CYP1A1	betulinic acid	-0.0510419	0.746847	1543
CYP1A1	bexarotene	0.0530399	0.23436	1543
CYP1A1	birinapant	-0.128418	0.0171985	1543
CYP1A1	blebbistatin	-0.0884498	0.895224	1543
CYP1A1	bleomycin A2	0.0332497	0.588612	1543
CYP1A1	bortezomib	0.0363639	0.392051	1543
CYP1A1	bosutinib	-0.0700312	0.0916648	1543
CYP1A1	brefeldin A	-0.00591059	0.913986	1543
CYP1A1	brivanib	0.0887139	0.0286318	1543
CYP1A1	cabozantinib	0.0705898	0.135754	1543
CYP1A1	canertinib	-0.165661	7.2484e-05	1543
CYP1A1	cediranib	0.00716706	0.969715	1543
CYP1A1	ceranib-2	0.0799833	0.0380906	1543
CYP1A1	cerulenin	0.0548255	0.171643	1543
CYP1A1	chlorambucil	0.205957	5.10715e-08	1543
CYP1A1	ciclopirox	0.0794444	0.0370059	1543
CYP1A1	ciclosporin	-0.0436747	0.4428	1543
CYP1A1	cimetidine	-0.0750019	0.947996	1543
CYP1A1	clofarabine	0.171263	3.55369e-06	1543
CYP1A1	crizotinib	0.112076	0.0040078	1543
CYP1A1	cucurbitacin I	0.0958879	0.0188735	1543
CYP1A1	curcumin	0.0612466	0.124427	1543
CYP1A1	cyanoquinoline 11	-0.0879478	0.294676	1543
CYP1A1	cyclophosphamide	0.0203712	0.997412	1543
CYP1A1	cytarabine hydrochloride	0.173536	2.94295e-06	1543
CYP1A1	cytochalasin B	0.162455	0.000334995	1543
CYP1A1	dabrafenib	0.072854	0.337935	1543
CYP1A1	dacarbazine	0.084229	0.0322132	1543
CYP1A1	daporinad	0.0940353	0.033969	1543
CYP1A1	darinaparsin	0.116666	0.0606908	1543
CYP1A1	dasatinib	-0.0655124	0.159062	1543
CYP1A1	decitabine	0.0917398	0.0161199	1543
CYP1A1	dexamethasone	0.0745399	0.0792622	1543
CYP1A1	dinaciclib	-0.0137084	0.832415	1543
CYP1A1	docetaxel	0.0590008	0.353843	1543
CYP1A1	doxorubicin	0.102146	0.00664891	1543
CYP1A1	elocalcitol	0.081984	0.037167	1543
CYP1A1	entinostat	0.0403316	0.324059	1543
CYP1A1	epigallocatechin-3-monogallate	0.0904782	0.0421833	1543
CYP1A1	erastin	0.151102	0.000166055	1543
CYP1A1	erismodegib	-0.0312761	0.71988	1543
CYP1A1	erlotinib	-0.196761	6.41171e-07	1543
CYP1A1	etomoxir	-0.0327118	0.957549	1543
CYP1A1	etoposide	0.147947	8.3399e-05	1543
CYP1A1	fingolimod	-0.0261172	0.54342	1543
CYP1A1	fluorouracil	0.0311703	0.449693	1543
CYP1A1	fluvastatin	0.108436	0.0215106	1543
CYP1A1	foretinib	0.123305	0.00238642	1543
CYP1A1	fulvestrant	0.00452197	0.993689	1543
CYP1A1	fumonisin B1	0.0430803	0.482392	1543
CYP1A1	gefitinib	-0.188068	7.51486e-06	1543
CYP1A1	gemcitabine	0.140348	0.00039413	1543
CYP1A1	gossypol	0.058078	0.161914	1543
CYP1A1	hyperforin	-0.0554044	0.502268	1543
CYP1A1	ibrutinib	-0.145877	0.00521081	1543
CYP1A1	ifosfamide	-0.0346498	0.878797	1543
CYP1A1	imatinib	-1.9683e-05	0.999611	1543
CYP1A1	importazole	-0.0401286	0.539977	1543
CYP1A1	indisulam	0.0688558	0.0911446	1543
CYP1A1	isoevodiamine	0.0690007	0.0758301	1543
CYP1A1	isoliquiritigenin	0.153438	0.0700304	1543
CYP1A1	isonicotinohydroxamic acid	-0.0712148	0.95765	1543
CYP1A1	istradefylline	0.0415539	0.818691	1543
CYP1A1	itraconazole	0.0257889	0.751889	1543
CYP1A1	lapatinib	-0.223144	2.4555e-08	1543
CYP1A1	lenvatinib	0.0724302	0.103999	1543
CYP1A1	leptomycin B	0.0186777	0.648482	1543
CYP1A1	linifanib	-0.0609312	0.126588	1543
CYP1A1	linsitinib	0.000225798	0.996889	1543
CYP1A1	lomeguatrib	0.0332449	0.579898	1543
CYP1A1	lovastatin	0.116067	0.0100126	1543
CYP1A1	manumycin A	0.104231	0.00649081	1543
CYP1A1	marinopyrrole A	0.0714648	0.170081	1543
CYP1A1	masitinib	0.031177	0.491563	1543
CYP1A1	methotrexate	0.0394018	0.364591	1543
CYP1A1	methylstat	0.108173	0.0246126	1543
CYP1A1	mitomycin	0.0841658	0.0315896	1543
CYP1A1	momelotinib	0.0714396	0.0855704	1543
CYP1A1	myricetin	-0.0311246	0.797705	1543
CYP1A1	myriocin	0.00781462	0.990063	1543
CYP1A1	nakiterpiosin	0.128086	0.000802517	1543
CYP1A1	narciclasine	0.0670623	0.0889627	1543
CYP1A1	navitoclax	0.0435413	0.335998	1543
CYP1A1	necrostatin-1	0.0116591	0.836416	1543
CYP1A1	necrostatin-7	0.00402668	0.945204	1543
CYP1A1	necrosulfonamide	0.15676	0.000761382	1543
CYP1A1	nelarabine	-0.0206265	0.950587	1543
CYP1A1	neopeltolide	0.180813	0.0410814	1543
CYP1A1	neratinib	-0.140305	0.000559392	1543
CYP1A1	neuronal differentiation inducer III	0.00888048	0.838206	1543
CYP1A1	niclosamide	0.0393387	0.407395	1543
CYP1A1	nilotinib	0.00430747	0.96994	1543
CYP1A1	nintedanib	0.0517352	0.346946	1543
CYP1A1	nutlin-3	0.106638	0.00775719	1543
CYP1A1	obatoclax	0.0535978	0.181488	1543
CYP1A1	olaparib	0.137339	0.000412027	1543
CYP1A1	oligomycin A	0.0843046	0.0359121	1543
CYP1A1	omacetaxine mepesuccinate	0.0629231	0.181164	1543
CYP1A1	ouabain	0.0972956	0.0111406	1543
CYP1A1	paclitaxel	0.0582518	0.147188	1543
CYP1A1	palmostatin B	-0.0310966	0.809387	1543
CYP1A1	pandacostat	-0.0356313	0.46619	1543
CYP1A1	panobinostat	0.0599379	0.124373	1543
CYP1A1	parbendazole	0.115736	0.00193751	1543
CYP1A1	parthenolide	-0.0283974	0.654959	1543
CYP1A1	pazopanib	0.0821759	0.0411991	1543
CYP1A1	pevonedistat	0.0949466	0.0177296	1543
CYP1A1	phloretin	0.126064	0.00119266	1543
CYP1A1	pifithrin-alpha	0.0444504	0.484663	1543
CYP1A1	pifithrin-mu	0.0717713	0.0759035	1543
CYP1A1	piperlongumine	0.103521	0.00649523	1543
CYP1A1	pitstop2	-0.0109585	0.964434	1543
CYP1A1	pluripotin	0.00978102	0.875237	1543
CYP1A1	procarbazine	-0.0200403	0.935387	1543
CYP1A1	prochlorperazine	0.0151146	0.785424	1543
CYP1A1	purmorphamine	0.00207061	0.972966	1543
CYP1A1	pyrazolanthrone	0.058054	0.248216	1543
CYP1A1	quizartinib	0.00410193	0.960856	1543
CYP1A1	regorafenib	0.00884394	0.887346	1543
CYP1A1	rigosertib	0.10932	0.00518379	1543
CYP1A1	ruxolitinib	0.117139	0.00381504	1543
CYP1A1	salermide	0.018724	0.883774	1543
CYP1A1	saracatinib	-0.126962	0.00288749	1543
CYP1A1	selumetinib	-0.153438	0.000334054	1543
CYP1A1	semagacestat	-0.0404025	0.774109	1543
CYP1A1	serdemetan	0.0916034	0.0241062	1543
CYP1A1	sildenafil	0.0211313	0.888578	1543
CYP1A1	silmitasertib	-0.0131478	0.902421	1543
CYP1A1	simvastatin	0.123155	0.0178496	1543
CYP1A1	sirolimus	0.0492306	0.233112	1543
CYP1A1	sitagliptin	-0.102845	0.997718	1543
CYP1A1	skepinone-L	0.0598265	0.359372	1543
CYP1A1	sorafenib	0.00906012	0.860004	1543
CYP1A1	sotrastaurin	0.0755268	0.112818	1543
CYP1A1	spautin-1	0.0178734	0.753306	1543
CYP1A1	staurosporine	0.13753	0.225212	1543
CYP1A1	sunitinib	0.0700931	0.0874487	1543
CYP1A1	tacedinaline	0.0396984	0.424708	1543
CYP1A1	tacrolimus	0.0946776	0.0247852	1543
CYP1A1	tamatinib	0.0105993	0.920313	1543
CYP1A1	tamoxifen	0.0152856	0.857596	1543
CYP1A1	tandutinib	0.0109456	0.834183	1543
CYP1A1	tanespimycin	-0.0324841	0.56755	1543
CYP1A1	temozolomide	0.011838	0.888727	1543
CYP1A1	temsirolimus	-0.00843181	0.915324	1543
CYP1A1	teniposide	0.202751	0.00011684	1543
CYP1A1	thalidomide	0.0160684	0.955835	1543
CYP1A1	tigecycline	0.0861326	0.15931	1543
CYP1A1	tipifarnib-P1	-0.0236122	0.579035	1543
CYP1A1	tipifarnib-P2	0.0924762	0.101111	1543
CYP1A1	tivantinib	0.0643894	0.281462	1543
CYP1A1	tivozanib	0.0516518	0.297477	1543
CYP1A1	topotecan	0.120566	0.00134157	1543
CYP1A1	tosedostat	-0.0531594	0.231437	1543
CYP1A1	tozasertib	-0.0186103	0.936051	1543
CYP1A1	trametinib	-0.175849	0.00735034	1543
CYP1A1	tretinoin	0.0565885	0.185059	1543
CYP1A1	triazolothiadiazine	0.12587	0.000731427	1543
CYP1A1	trifluoperazine	0.0063844	0.925002	1543
CYP1A1	triptolide	-0.00182263	0.968033	1543
CYP1A1	tubastatin A	0.0698025	0.273526	1543
CYP1A1	valdecoxib	0.089064	0.027314	1543
CYP1A1	vandetanib	-0.196403	5.63433e-06	1543
CYP1A1	veliparib	0.00617623	0.95583	1543
CYP1A1	vemurafenib	-0.0245019	0.706383	1543
CYP1A1	vincristine	0.110746	0.00276424	1543
CYP1A1	vorapaxar	0.107821	0.0150982	1543
CYP1A1	vorinostat	0.0820061	0.0356711	1543
CYP1A1	zebularine	0.122861	0.0017206	1543
CYP2B6	16-beta-bromoandrosterone	-0.0171231	0.762175	1555
CYP2B6	1S,3R-RSL-3	-0.0334048	0.44454	1555
CYP2B6	3-Cl-AHPC	-0.009028	0.839033	1555
CYP2B6	968	-0.0219954	0.997163	1555
CYP2B6	A-804598	0.0059611	0.980456	1555
CYP2B6	AA-COCF3	-0.0622592	0.143101	1555
CYP2B6	ABT-199	-0.0958569	0.0816306	1555
CYP2B6	ABT-737	-0.0895681	0.041402	1555
CYP2B6	AC55649	0.0249974	0.863486	1555
CYP2B6	AGK-2	0.0120672	0.983875	1555
CYP2B6	AM-580	0.0520427	0.325655	1555
CYP2B6	AT-406	-0.0794685	0.41702	1555
CYP2B6	AT13387	-0.0820052	0.172205	1555
CYP2B6	AT7867	-0.0619804	0.142708	1555
CYP2B6	AZ-3146	-0.0602207	0.160702	1555
CYP2B6	AZD1480	-0.117647	0.0842545	1555
CYP2B6	AZD4547	-0.097988	0.0292257	1555
CYP2B6	AZD6482	0.0177591	0.806299	1555
CYP2B6	AZD7545	-0.0562228	0.203912	1555
CYP2B6	AZD7762	-0.080036	0.040841	1555
CYP2B6	AZD8055	-0.0538672	0.193596	1555
CYP2B6	B02	-0.105864	0.00842954	1555
CYP2B6	BCL-LZH-4	0.0253692	0.92339	1555
CYP2B6	BEC	-0.023577	0.999979	1555
CYP2B6	BI-2536	-0.0870914	0.0209486	1555
CYP2B6	BIBR-1532	0.0165103	0.763656	1555
CYP2B6	BIRB-796	-0.0491993	0.297117	1555
CYP2B6	BIX-01294	-0.140338	0.000262468	1555
CYP2B6	BMS-195614	0.0279976	0.69429	1555
CYP2B6	BMS-270394	-0.0155735	0.77602	1555
CYP2B6	BMS-345541	-0.0662877	0.0976161	1555
CYP2B6	BMS-536924	-0.0692044	0.180412	1555
CYP2B6	BMS-754807	-0.126952	0.00235336	1555
CYP2B6	BRD-A02303741	-0.0295075	0.620684	1555
CYP2B6	BRD-A05715709	0.0397684	0.805717	1555
CYP2B6	BRD-A71883111	-0.00174335	0.975592	1555
CYP2B6	BRD-A86708339	-0.145696	0.0134581	1555
CYP2B6	BRD-A94377914	-0.0866013	0.13196	1555
CYP2B6	BRD-K01737880	-0.0850926	0.70843	1555
CYP2B6	BRD-K02251932	-0.01376	0.824977	1555
CYP2B6	BRD-K02492147	0.0867727	0.121767	1555
CYP2B6	BRD-K04800985	0.0225511	0.99881	1555
CYP2B6	BRD-K09344309	-0.069192	0.900662	1555
CYP2B6	BRD-K09587429	0.0756541	0.22267	1555
CYP2B6	BRD-K11533227	-0.0581358	0.194216	1555
CYP2B6	BRD-K13999467	-0.0288185	0.547279	1555
CYP2B6	BRD-K14844214	-0.0073122	0.942919	1555
CYP2B6	BRD-K16147474	0.0564152	0.89019	1555
CYP2B6	BRD-K17060750	0.0431453	0.414103	1555
CYP2B6	BRD-K19103580	-0.0314973	0.564846	1555
CYP2B6	BRD-K24690302	-0.0750796	0.0789734	1555
CYP2B6	BRD-K26531177	-0.0651531	0.123184	1555
CYP2B6	BRD-K27224038	0.104821	0.653826	1555
CYP2B6	BRD-K27986637	-0.00188928	0.993721	1555
CYP2B6	BRD-K28456706	0.0114775	0.818758	1555
CYP2B6	BRD-K29086754	0.155454	0.34272	1555
CYP2B6	BRD-K29313308	-0.0850389	0.044683	1555
CYP2B6	BRD-K30019337	0.134864	0.566156	1555
CYP2B6	BRD-K30748066	-0.0677214	0.738076	1555
CYP2B6	BRD-K33199242	0.000709402	0.997356	1555
CYP2B6	BRD-K33514849	-0.0993588	0.999288	1555
CYP2B6	BRD-K34099515	-0.00518761	0.99637	1555
CYP2B6	BRD-K34222889	-0.0897024	0.020351	1555
CYP2B6	BRD-K34485477	-0.0272043	0.998562	1555
CYP2B6	BRD-K35604418	-0.0666887	0.0994697	1555
CYP2B6	BRD-K37390332	-0.00999225	0.982258	1555
CYP2B6	BRD-K41334119	0.138088	0.800931	1555
CYP2B6	BRD-K41597374	-0.0529443	0.206144	1555
CYP2B6	BRD-K42260513	-0.0252106	0.998533	1555
CYP2B6	BRD-K44224150	0.0835456	0.975657	1555
CYP2B6	BRD-K45681478	-0.0635281	0.159905	1555
CYP2B6	BRD-K48334597	0.0181541	0.907329	1555
CYP2B6	BRD-K48477130	0.122554	0.509672	1555
CYP2B6	BRD-K49290616	0.00806186	0.992315	1555
CYP2B6	BRD-K50799972	0.0441142	0.545534	1555
CYP2B6	BRD-K51490254	-0.0775135	0.0678986	1555
CYP2B6	BRD-K51831558	-0.0813823	0.246665	1555
CYP2B6	BRD-K52037352	-0.0303035	0.66867	1555
CYP2B6	BRD-K55116708	0.0110547	0.842412	1555
CYP2B6	BRD-K61166597	-0.0731236	0.0723222	1555
CYP2B6	BRD-K63431240	-0.068793	0.114146	1555
CYP2B6	BRD-K64610608	0.0241264	0.857703	1555
CYP2B6	BRD-K66453893	-0.0738741	0.0578572	1555
CYP2B6	BRD-K66532283	-0.0326255	0.450228	1555
CYP2B6	BRD-K70511574	-0.0519993	0.192785	1555
CYP2B6	BRD-K71781559	-0.00916217	0.996572	1555
CYP2B6	BRD-K75293299	0.0909634	0.717589	1555
CYP2B6	BRD-K78574327	0.104903	0.948504	1555
CYP2B6	BRD-K80183349	-0.04055	0.331822	1555
CYP2B6	BRD-K84807411	0.121636	0.619803	1555
CYP2B6	BRD-K85133207	-0.0472628	0.303093	1555
CYP2B6	BRD-K86535717	0.0736056	0.817668	1555
CYP2B6	BRD-K88742110	-0.0581799	0.175969	1555
CYP2B6	BRD-K90370028	0.0203039	0.968785	1555
CYP2B6	BRD-K92856060	-0.00256543	0.959184	1555
CYP2B6	BRD-K96431673	0.0915627	0.985799	1555
CYP2B6	BRD-K96970199	0.0533741	0.998764	1555
CYP2B6	BRD-K97651142	-0.0487692	0.263137	1555
CYP2B6	BRD-K99006945	0.0690395	0.34644	1555
CYP2B6	BRD-M00053801	-0.127567	0.128413	1555
CYP2B6	BRD1378	0.0430716	0.70658	1555
CYP2B6	BRD1812	-0.0528779	0.206554	1555
CYP2B6	BRD1835	-0.0166376	0.770261	1555
CYP2B6	BRD4132	-0.0310405	0.648534	1555
CYP2B6	BRD5468	0.0139973	0.907505	1555
CYP2B6	BRD6340	-0.13252	0.000728758	1555
CYP2B6	BRD8899	0.0448912	0.680992	1555
CYP2B6	BRD8958	-0.027694	0.982209	1555
CYP2B6	BRD9647	-0.00298168	0.966788	1555
CYP2B6	BRD9876	-0.0403798	0.531231	1555
CYP2B6	BYL-719	-0.0708876	0.279852	1555
CYP2B6	Bax channel blocker	-0.129451	0.00237973	1555
CYP2B6	C6-ceramide	0.02204	0.872797	1555
CYP2B6	CAL-101	0.0364125	0.582092	1555
CYP2B6	CAY10576	0.101251	0.12709	1555
CYP2B6	CAY10594	0.00604852	0.940006	1555
CYP2B6	CAY10618	-0.0277394	0.529224	1555
CYP2B6	CBB-1007	-0.0238294	0.915297	1555
CYP2B6	CCT036477	-0.0166987	0.705476	1555
CYP2B6	CD-1530	0.0240283	0.707925	1555
CYP2B6	CD-437	-0.016292	0.705511	1555
CYP2B6	CHIR-99021	-0.102517	0.0131581	1555
CYP2B6	CHM-1	-0.0942101	0.0136932	1555
CYP2B6	CI-976	-0.0420535	0.780013	1555
CYP2B6	CID-5951923	-0.0929689	0.230834	1555
CYP2B6	CIL41	0.00331651	0.973912	1555
CYP2B6	CIL55	0.0356623	0.88768	1555
CYP2B6	CIL55A	-0.109374	0.0668244	1555
CYP2B6	CIL56	0.00137079	0.985825	1555
CYP2B6	CIL70	-0.0149255	0.83035	1555
CYP2B6	COL-3	-0.113364	0.0132049	1555
CYP2B6	CR-1-31B	-0.0894521	0.017875	1555
CYP2B6	Ch-55	0.0364992	0.487758	1555
CYP2B6	Compound 1541A	0.0300224	0.675578	1555
CYP2B6	Compound 23 citrate	-0.173564	6.56575e-06	1555
CYP2B6	Compound 7d-cis	-0.045698	0.318443	1555
CYP2B6	DBeQ	-0.0508976	0.255146	1555
CYP2B6	DNMDP	0.0428835	0.559953	1555
CYP2B6	ELCPK	-0.0300419	0.661394	1555
CYP2B6	ETP-46464	-0.0183855	0.772796	1555
CYP2B6	EX-527	-0.0446129	0.713094	1555
CYP2B6	FGIN-1-27	0.137915	0.236329	1555
CYP2B6	FQI-1	-0.0566682	0.336148	1555
CYP2B6	FQI-2	-0.0602245	0.124962	1555
CYP2B6	FSC231	-0.0389796	0.99945	1555
CYP2B6	GANT-61	-0.0673871	0.232845	1555
CYP2B6	GDC-0879	-0.0302152	0.625563	1555
CYP2B6	GDC-0941	-0.028262	0.575596	1555
CYP2B6	GMX-1778	-0.0449672	0.302877	1555
CYP2B6	GSK-3 inhibitor IX	-0.0665766	0.123048	1555
CYP2B6	GSK-J4	-0.137783	0.406722	1555
CYP2B6	GSK1059615	0.0508055	0.847941	1555
CYP2B6	GSK2636771	-0.0458255	0.650415	1555
CYP2B6	GSK4112	0.00440328	0.947826	1555
CYP2B6	GSK461364	-0.0824574	0.0337469	1555
CYP2B6	GSK525762A	-0.0918054	0.0166338	1555
CYP2B6	GW-405833	-0.107937	0.00530313	1555
CYP2B6	GW-843682X	-0.057639	0.174667	1555
CYP2B6	HBX-41108	-0.0190431	0.776239	1555
CYP2B6	HC-067047	-0.0179701	0.810709	1555
CYP2B6	HLI 373	-0.0527068	0.225416	1555
CYP2B6	I-BET151	-0.0904478	0.0172202	1555
CYP2B6	IC-87114	0.0463356	0.496224	1555
CYP2B6	IPR-456	0.0185588	0.926944	1555
CYP2B6	ISOX	-0.0364794	0.373625	1555
CYP2B6	IU1	0.00949229	0.938836	1555
CYP2B6	JQ-1	-0.104445	0.00612448	1555
CYP2B6	JW-480	0.0525501	0.777769	1555
CYP2B6	JW-55	0.0842089	0.515991	1555
CYP2B6	JW-74	-0.0189299	0.865711	1555
CYP2B6	KH-CB19	-0.00552504	0.967819	1555
CYP2B6	KHS101	-0.0301897	0.513027	1555
CYP2B6	KPT185	-0.0365062	0.455613	1555
CYP2B6	KU 0060648	-0.0832056	0.0413174	1555
CYP2B6	KU-0063794	-0.0847246	0.0378061	1555
CYP2B6	KU-55933	-0.0615538	0.162233	1555
CYP2B6	KU-60019	-0.0866417	0.0289217	1555
CYP2B6	KW-2449	-0.0865978	0.0257813	1555
CYP2B6	KX2-391	-0.0740989	0.0587981	1555
CYP2B6	Ki8751	-0.00302856	0.960509	1555
CYP2B6	Ko-143	-0.0676967	0.0982131	1555
CYP2B6	L-685458	-0.0172636	0.818759	1555
CYP2B6	LE-135	-0.0111378	0.82801	1555
CYP2B6	LRRK2-IN-1	-0.167914	0.000195972	1555
CYP2B6	LY-2157299	0.0867743	0.705814	1555
CYP2B6	LY-2183240	-0.0814516	0.033669	1555
CYP2B6	MG-132	-0.0431686	0.644902	1555
CYP2B6	MGCD-265	-0.0805459	0.041511	1555
CYP2B6	MI-1	0.0630547	0.417482	1555
CYP2B6	MI-2	-0.0960854	0.149412	1555
CYP2B6	MK-0752	0.017441	0.842437	1555
CYP2B6	MK-1775	-0.0694811	0.0830226	1555
CYP2B6	MK-2206	-0.124291	0.00307162	1555
CYP2B6	ML006	-0.0312627	0.586377	1555
CYP2B6	ML029	-0.0421072	0.370569	1555
CYP2B6	ML031	-0.055689	0.212788	1555
CYP2B6	ML050	-0.0504713	0.256508	1555
CYP2B6	ML083	-0.0542084	0.639917	1555
CYP2B6	ML162	-0.0404444	0.36482	1555
CYP2B6	ML203	-0.0908602	0.0720102	1555
CYP2B6	ML210	-0.0459175	0.286643	1555
CYP2B6	ML239	-0.0331522	0.478725	1555
CYP2B6	ML258	0.043381	0.686491	1555
CYP2B6	ML311	-0.0587945	0.132433	1555
CYP2B6	ML312	0.101485	0.95729	1555
CYP2B6	ML320	-0.059733	0.205433	1555
CYP2B6	ML334 diastereomer	0.0564586	0.43546	1555
CYP2B6	MLN2238	-0.0977919	0.0126412	1555
CYP2B6	MLN2480	0.0425262	0.714943	1555
CYP2B6	MST-312	0.000516254	0.99152	1555
CYP2B6	Mdivi-1	-0.0472794	0.281951	1555
CYP2B6	Merck60	-0.0619758	0.113959	1555
CYP2B6	N9-isopropylolomoucine	-0.00658988	0.889661	1555
CYP2B6	NPC-26	-0.0305979	0.8086	1555
CYP2B6	NSC 74859	-0.0276913	0.639194	1555
CYP2B6	NSC19630	-0.115513	0.0158568	1555
CYP2B6	NSC23766	-0.0400266	0.354212	1555
CYP2B6	NSC30930	0.00125176	0.99149	1555
CYP2B6	NSC48300	-0.0357222	0.389026	1555
CYP2B6	NSC632839	-0.102395	0.00785359	1555
CYP2B6	NSC95397	-0.0604994	0.152464	1555
CYP2B6	NVP-231	-0.0614782	0.124978	1555
CYP2B6	NVP-ADW742	-0.0984609	0.0219121	1555
CYP2B6	NVP-BEZ235	-0.0811775	0.107718	1555
CYP2B6	NVP-BSK805	-0.090946	0.0226819	1555
CYP2B6	NVP-TAE684	-0.0789415	0.0848941	1555
CYP2B6	O-6-benzylguanine	0.0565742	0.666789	1555
CYP2B6	OSI-027	-0.00532476	0.919349	1555
CYP2B6	OSI-930	-0.0682759	0.13153	1555
CYP2B6	PAC-1	-0.13483	0.000611757	1555
CYP2B6	PD 153035	-0.0321492	0.62591	1555
CYP2B6	PD318088	-0.0216075	0.704484	1555
CYP2B6	PDMP	-0.108708	0.00907266	1555
CYP2B6	PF-184	-0.0164101	0.707762	1555
CYP2B6	PF-3758309	-0.0283119	0.645196	1555
CYP2B6	PF-4800567 hydrochloride	-0.018744	0.999586	1555
CYP2B6	PF-543	-0.113611	0.010239	1555
CYP2B6	PF-573228	-0.0899863	0.0238416	1555
CYP2B6	PF-750	-0.0236874	0.657575	1555
CYP2B6	PHA-793887	-0.0328088	0.413518	1555
CYP2B6	PI-103	0.0434456	0.3208	1555
CYP2B6	PIK-93	-0.0967937	0.0186522	1555
CYP2B6	PL-DI	-0.064184	0.106098	1555
CYP2B6	PLX-4720	0.0447462	0.553895	1555
CYP2B6	PRIMA-1	-0.0950691	0.0167448	1555
CYP2B6	PRIMA-1-Met	-0.00230532	0.979088	1555
CYP2B6	PRL-3 inhibitor I	0.0723866	0.498472	1555
CYP2B6	PX-12	-0.109529	0.00428732	1555
CYP2B6	PYR-41	-0.0440848	0.422501	1555
CYP2B6	QS-11	-0.0668577	0.807719	1555
CYP2B6	QW-BI-011	0.11177	0.220208	1555
CYP2B6	R428	-0.0809182	0.114382	1555
CYP2B6	RAF265	-0.0441267	0.45715	1555
CYP2B6	RG-108	-0.0165655	0.760719	1555
CYP2B6	RITA	-0.12157	0.00272522	1555
CYP2B6	RO4929097	-0.194829	0.00708084	1555
CYP2B6	Repligen 136	-0.0570151	0.199096	1555
CYP2B6	SB-225002	-0.0185806	0.653572	1555
CYP2B6	SB-431542	-0.00860339	0.956424	1555
CYP2B6	SB-525334	-0.000503383	0.993777	1555
CYP2B6	SB-743921	-0.0916806	0.0152699	1555
CYP2B6	SCH-529074	-0.0699947	0.13766	1555
CYP2B6	SCH-79797	-0.031918	0.446059	1555
CYP2B6	SGX-523	0.0255089	0.712186	1555
CYP2B6	SID 26681509	-0.0200885	0.702399	1555
CYP2B6	SJ-172550	-0.00352654	0.979565	1555
CYP2B6	SKI-II	-0.0643532	0.154536	1555
CYP2B6	SMER-3	0.0372004	0.445316	1555
CYP2B6	SN-38	0.0258245	0.607978	1555
CYP2B6	SNS-032	-0.0291622	0.512442	1555
CYP2B6	SNX-2112	-0.0729462	0.0568237	1555
CYP2B6	SR-II-138A	-0.0926583	0.0133142	1555
CYP2B6	SR1001	0.00997707	0.916403	1555
CYP2B6	SR8278	-0.184573	0.56251	1555
CYP2B6	SRT-1720	-0.0426875	0.368907	1555
CYP2B6	STF-31	-0.0289203	0.517998	1555
CYP2B6	SU11274	-0.0428756	0.315464	1555
CYP2B6	SZ4TA2	-0.0498556	0.686568	1555
CYP2B6	StemRegenin 1	-0.0571675	0.169474	1555
CYP2B6	TG-100-115	0.0230613	0.704989	1555
CYP2B6	TG-101348	-0.0944518	0.0192578	1555
CYP2B6	TGX-221	0.000430091	0.996937	1555
CYP2B6	TPCA-1	-0.0870771	0.028669	1555
CYP2B6	TW-37	-0.0144324	0.755374	1555
CYP2B6	UNC0321	0.0485931	0.657717	1555
CYP2B6	UNC0638	-0.0867418	0.0403185	1555
CYP2B6	VAF-347	0.0728553	0.245774	1555
CYP2B6	VER-155008	-0.0326309	0.471823	1555
CYP2B6	VU0155056	-0.0434753	0.896467	1555
CYP2B6	WAY-362450	0.0195188	0.998521	1555
CYP2B6	WP1130	-0.0614005	0.140481	1555
CYP2B6	WZ4002	-0.0475958	0.524123	1555
CYP2B6	WZ8040	-0.0465169	0.383769	1555
CYP2B6	XL765	-0.00191318	0.982314	1555
CYP2B6	YK 4-279	-0.0874063	0.0232824	1555
CYP2B6	YM-155	0.0687392	0.150768	1555
CYP2B6	ZSTK474	-0.0318499	0.588349	1555
CYP2B6	abiraterone	0.0173593	0.923559	1555
CYP2B6	afatinib	-0.0554802	0.251754	1555
CYP2B6	alisertib	-0.0601014	0.135342	1555
CYP2B6	alvocidib	-0.10927	0.0604657	1555
CYP2B6	apicidin	-0.0626176	0.107961	1555
CYP2B6	austocystin D	0.0243566	0.64537	1555
CYP2B6	avicin D	0.0420544	0.67905	1555
CYP2B6	avrainvillamide	-0.0719348	0.150065	1555
CYP2B6	axitinib	-0.0398044	0.337551	1555
CYP2B6	azacitidine	-0.00146579	0.98165	1555
CYP2B6	bafilomycin A1	-0.0490639	0.945203	1555
CYP2B6	barasertib	-0.0619267	0.128643	1555
CYP2B6	bardoxolone methyl	-0.0732981	0.0862039	1555
CYP2B6	belinostat	-0.130725	0.0190903	1555
CYP2B6	bendamustine	0.00073773	0.988221	1555
CYP2B6	betulinic acid	0.0280793	0.879895	1555
CYP2B6	bexarotene	-0.0240264	0.615835	1555
CYP2B6	birinapant	-0.0326947	0.646763	1555
CYP2B6	blebbistatin	0.0177394	0.984351	1555
CYP2B6	bleomycin A2	0.0452233	0.434672	1555
CYP2B6	bortezomib	-0.113924	0.00380316	1555
CYP2B6	bosutinib	-0.0689167	0.0973547	1555
CYP2B6	brefeldin A	-0.100452	0.0209764	1555
CYP2B6	brivanib	-0.0709125	0.0842212	1555
CYP2B6	cabozantinib	-0.0668215	0.160866	1555
CYP2B6	canertinib	-0.0221856	0.674889	1555
CYP2B6	cediranib	-0.123843	0.206459	1555
CYP2B6	ceranib-2	-0.0506923	0.200821	1555
CYP2B6	cerulenin	-0.0450446	0.267265	1555
CYP2B6	chlorambucil	0.0141798	0.74912	1555
CYP2B6	ciclopirox	-0.123625	0.000967198	1555
CYP2B6	ciclosporin	-0.0815846	0.116774	1555
CYP2B6	cimetidine	0.0770223	0.941848	1555
CYP2B6	clofarabine	-0.0322384	0.421561	1555
CYP2B6	crizotinib	-0.136904	0.000377868	1555
CYP2B6	cucurbitacin I	-0.0628541	0.13698	1555
CYP2B6	curcumin	-0.0510238	0.205391	1555
CYP2B6	cyanoquinoline 11	-0.0451887	0.646833	1555
CYP2B6	cyclophosphamide	-0.016808	0.997412	1555
CYP2B6	cytarabine hydrochloride	-0.0848821	0.0262595	1555
CYP2B6	cytochalasin B	0.00230073	0.974992	1555
CYP2B6	dabrafenib	-0.0170486	0.855134	1555
CYP2B6	dacarbazine	-0.10497	0.00698643	1555
CYP2B6	daporinad	-0.0264439	0.601554	1555
CYP2B6	darinaparsin	0.0242275	0.754133	1555
CYP2B6	dasatinib	0.0526748	0.275612	1555
CYP2B6	decitabine	-0.0628031	0.105716	1555
CYP2B6	dexamethasone	-0.0537674	0.216067	1555
CYP2B6	dinaciclib	-0.0955464	0.0959685	1555
CYP2B6	docetaxel	-0.0524989	0.413904	1555
CYP2B6	doxorubicin	-0.0421783	0.283981	1555
CYP2B6	elocalcitol	-0.142488	0.000218791	1555
CYP2B6	entinostat	-0.07844	0.0461085	1555
CYP2B6	epigallocatechin-3-monogallate	-0.00853756	0.878662	1555
CYP2B6	erastin	-0.0471947	0.295062	1555
CYP2B6	erismodegib	-0.0496145	0.529951	1555
CYP2B6	erlotinib	0.00346775	0.953696	1555
CYP2B6	etomoxir	0.0011206	0.998386	1555
CYP2B6	etoposide	-0.0415706	0.300222	1555
CYP2B6	fingolimod	-0.111798	0.0044485	1555
CYP2B6	fluorouracil	-0.0524251	0.190691	1555
CYP2B6	fluvastatin	0.0443227	0.423279	1555
CYP2B6	foretinib	-0.0625592	0.150021	1555
CYP2B6	fulvestrant	-0.00992031	0.985151	1555
CYP2B6	fumonisin B1	0.0247018	0.721268	1555
CYP2B6	gefitinib	0.00666951	0.924128	1555
CYP2B6	gemcitabine	-0.0545812	0.189567	1555
CYP2B6	gossypol	-0.0980298	0.0149353	1555
CYP2B6	hyperforin	0.0490062	0.565503	1555
CYP2B6	ibrutinib	-0.0773996	0.175955	1555
CYP2B6	ifosfamide	-0.0534632	0.794769	1555
CYP2B6	imatinib	-0.0782641	0.0657485	1555
CYP2B6	importazole	-0.0306224	0.654899	1555
CYP2B6	indisulam	-0.0882824	0.0280313	1555
CYP2B6	isoevodiamine	-0.123201	0.00115131	1555
CYP2B6	isoliquiritigenin	-0.0701669	0.442267	1555
CYP2B6	isonicotinohydroxamic acid	-0.0206992	0.992739	1555
CYP2B6	istradefylline	-0.0593237	0.717365	1555
CYP2B6	itraconazole	-0.0308351	0.693592	1555
CYP2B6	lapatinib	-0.0170199	0.744738	1555
CYP2B6	lenvatinib	0.00433705	0.940032	1555
CYP2B6	leptomycin B	-0.0268385	0.504328	1555
CYP2B6	linifanib	-0.0870524	0.026051	1555
CYP2B6	linsitinib	-0.123056	0.00301078	1555
CYP2B6	lomeguatrib	0.0156451	0.814414	1555
CYP2B6	lovastatin	0.067123	0.17553	1555
CYP2B6	manumycin A	-0.0316325	0.436508	1555
CYP2B6	marinopyrrole A	-0.129313	0.0098274	1555
CYP2B6	masitinib	-0.100279	0.0146622	1555
CYP2B6	methotrexate	-0.0115436	0.803491	1555
CYP2B6	methylstat	-0.11213	0.0194637	1555
CYP2B6	mitomycin	-0.0480382	0.237159	1555
CYP2B6	momelotinib	0.000457718	0.99254	1555
CYP2B6	myricetin	-0.0415086	0.714584	1555
CYP2B6	myriocin	0.055088	0.908756	1555
CYP2B6	nakiterpiosin	-0.0804851	0.0399802	1555
CYP2B6	narciclasine	-0.0822965	0.0352133	1555
CYP2B6	navitoclax	-0.00777514	0.882734	1555
CYP2B6	necrostatin-1	-0.0612962	0.197302	1555
CYP2B6	necrostatin-7	-0.0470979	0.318907	1555
CYP2B6	necrosulfonamide	-0.0893731	0.0633434	1555
CYP2B6	nelarabine	-0.050174	0.812163	1555
CYP2B6	neopeltolide	0.0089535	0.941469	1555
CYP2B6	neratinib	-0.054062	0.229303	1555
CYP2B6	neuronal differentiation inducer III	-0.0879141	0.0238	1555
CYP2B6	niclosamide	0.0899302	0.0349233	1555
CYP2B6	nilotinib	0.011994	0.914656	1555
CYP2B6	nintedanib	0.00646697	0.930176	1555
CYP2B6	nutlin-3	-0.0905628	0.0253002	1555
CYP2B6	obatoclax	-0.0464359	0.250999	1555
CYP2B6	olaparib	-0.0396576	0.354968	1555
CYP2B6	oligomycin A	-0.0278417	0.521358	1555
CYP2B6	omacetaxine mepesuccinate	-0.0807284	0.0819961	1555
CYP2B6	ouabain	-0.103194	0.00698277	1555
CYP2B6	paclitaxel	-0.041302	0.314695	1555
CYP2B6	palmostatin B	0.0283338	0.827115	1555
CYP2B6	pandacostat	-0.0716827	0.120472	1555
CYP2B6	panobinostat	-0.10542	0.00546025	1555
CYP2B6	parbendazole	-0.0904536	0.0164843	1555
CYP2B6	parthenolide	-0.0292515	0.6432	1555
CYP2B6	pazopanib	-0.0896411	0.0249827	1555
CYP2B6	pevonedistat	-0.00196197	0.967946	1555
CYP2B6	phloretin	-0.0534149	0.191012	1555
CYP2B6	pifithrin-alpha	-0.0448018	0.48064	1555
CYP2B6	pifithrin-mu	-0.0839099	0.0358863	1555
CYP2B6	piperlongumine	-0.0885197	0.0207799	1555
CYP2B6	pitstop2	-0.0201068	0.938354	1555
CYP2B6	pluripotin	-0.00526541	0.937865	1555
CYP2B6	procarbazine	-0.0206944	0.932201	1555
CYP2B6	prochlorperazine	-0.0485688	0.312102	1555
CYP2B6	purmorphamine	-0.0582829	0.221832	1555
CYP2B6	pyrazolanthrone	0.00169378	0.98095	1555
CYP2B6	quizartinib	-0.0521333	0.383906	1555
CYP2B6	regorafenib	-0.0355459	0.504878	1555
CYP2B6	rigosertib	-0.0598918	0.138671	1555
CYP2B6	ruxolitinib	-0.0102188	0.840797	1555
CYP2B6	salermide	-0.0657335	0.481323	1555
CYP2B6	saracatinib	-0.0368187	0.479903	1555
CYP2B6	selumetinib	-0.0374421	0.486919	1555
CYP2B6	semagacestat	0.0154334	0.933884	1555
CYP2B6	serdemetan	-0.121034	0.00248152	1555
CYP2B6	sildenafil	-0.0980054	0.367038	1555
CYP2B6	silmitasertib	0.0323554	0.723532	1555
CYP2B6	simvastatin	0.0810994	0.140966	1555
CYP2B6	sirolimus	-0.0343646	0.417917	1555
CYP2B6	sitagliptin	0.0812885	0.997718	1555
CYP2B6	skepinone-L	-0.115135	0.0619638	1555
CYP2B6	sorafenib	-0.030342	0.5211	1555
CYP2B6	sotrastaurin	-0.176666	0.000104574	1555
CYP2B6	spautin-1	-0.00960692	0.871694	1555
CYP2B6	staurosporine	0.0752016	0.576382	1555
CYP2B6	sunitinib	-0.128542	0.00110503	1555
CYP2B6	tacedinaline	-0.147713	0.00125951	1555
CYP2B6	tacrolimus	-0.00851845	0.872425	1555
CYP2B6	tamatinib	0.0600604	0.436197	1555
CYP2B6	tamoxifen	-0.0718464	0.241579	1555
CYP2B6	tandutinib	-0.0754705	0.0869285	1555
CYP2B6	tanespimycin	-0.00349382	0.960582	1555
CYP2B6	temozolomide	0.0420523	0.529656	1555
CYP2B6	temsirolimus	-0.0224998	0.76033	1555
CYP2B6	teniposide	-0.0109925	0.858361	1555
CYP2B6	thalidomide	-0.00169383	0.996412	1555
CYP2B6	tigecycline	-0.0400474	0.544868	1555
CYP2B6	tipifarnib-P1	-0.0483873	0.236099	1555
CYP2B6	tipifarnib-P2	-0.0567068	0.336188	1555
CYP2B6	tivantinib	-0.140426	0.0132644	1555
CYP2B6	tivozanib	-0.0802822	0.0852876	1555
CYP2B6	topotecan	0.00153528	0.972185	1555
CYP2B6	tosedostat	-0.0343851	0.458075	1555
CYP2B6	tozasertib	-0.137928	0.429878	1555
CYP2B6	trametinib	-0.0270782	0.769842	1555
CYP2B6	tretinoin	-0.0563138	0.187495	1555
CYP2B6	triazolothiadiazine	-0.0717985	0.0598268	1555
CYP2B6	trifluoperazine	-0.0924785	0.0534562	1555
CYP2B6	triptolide	-0.0714784	0.0743654	1555
CYP2B6	tubastatin A	-0.0299791	0.668355	1555
CYP2B6	valdecoxib	-0.106462	0.00780483	1555
CYP2B6	vandetanib	0.001618	0.983202	1555
CYP2B6	veliparib	0.0170974	0.863443	1555
CYP2B6	vemurafenib	0.0798275	0.127048	1555
CYP2B6	vincristine	-0.0642063	0.0899545	1555
CYP2B6	vorapaxar	-0.0107737	0.853759	1555
CYP2B6	vorinostat	-0.0703374	0.0736668	1555
CYP2B6	zebularine	-0.0966661	0.0147699	1555
CYP2C19	16-beta-bromoandrosterone	-0.015775	0.78251	1557
CYP2C19	1S,3R-RSL-3	-0.109897	0.00562315	1557
CYP2C19	3-Cl-AHPC	-0.0616057	0.122683	1557
CYP2C19	968	0.0132456	0.99849	1557
CYP2C19	A-804598	0.0810841	0.556253	1557
CYP2C19	AA-COCF3	-0.06382	0.132889	1557
CYP2C19	ABT-199	-0.136732	0.0102782	1557
CYP2C19	ABT-737	-0.0318533	0.518562	1557
CYP2C19	AC55649	0.018425	0.909566	1557
CYP2C19	AGK-2	0.00928143	0.987924	1557
CYP2C19	AM-580	-0.0587107	0.257186	1557
CYP2C19	AT-406	-0.0369084	0.756737	1557
CYP2C19	AT13387	-0.201787	0.000390762	1557
CYP2C19	AT7867	-0.114609	0.00431893	1557
CYP2C19	AZ-3146	-0.0636272	0.136364	1557
CYP2C19	AZD1480	-0.0638444	0.396219	1557
CYP2C19	AZD4547	-0.0612785	0.197987	1557
CYP2C19	AZD6482	-0.0454003	0.448099	1557
CYP2C19	AZD7545	-0.0664504	0.126818	1557
CYP2C19	AZD7762	-0.136873	0.000310397	1557
CYP2C19	AZD8055	-0.125818	0.00144193	1557
CYP2C19	B02	-0.107664	0.00731425	1557
CYP2C19	BCL-LZH-4	0.0757085	0.692642	1557
CYP2C19	BEC	0.0520903	0.999979	1557
CYP2C19	BI-2536	-0.169615	3.85832e-06	1557
CYP2C19	BIBR-1532	-0.0407722	0.411786	1557
CYP2C19	BIRB-796	-0.0809404	0.0715242	1557
CYP2C19	BIX-01294	-0.0971996	0.0129683	1557
CYP2C19	BMS-195614	-0.0279366	0.694727	1557
CYP2C19	BMS-270394	-0.0518712	0.270249	1557
CYP2C19	BMS-345541	-0.134797	0.000518271	1557
CYP2C19	BMS-536924	-0.0743481	0.143413	1557
CYP2C19	BMS-754807	-0.0374646	0.444702	1557
CYP2C19	BRD-A02303741	-0.0843975	0.10128	1557
CYP2C19	BRD-A05715709	0.0242309	0.88991	1557
CYP2C19	BRD-A71883111	0.0214031	0.666161	1557
CYP2C19	BRD-A86708339	-0.165566	0.0045735	1557
CYP2C19	BRD-A94377914	-0.0605747	0.305331	1557
CYP2C19	BRD-K01737880	-0.170341	0.385506	1557
CYP2C19	BRD-K02251932	-0.0465618	0.383536	1557
CYP2C19	BRD-K02492147	0.0943778	0.0908244	1557
CYP2C19	BRD-K04800985	0.0448863	0.99881	1557
CYP2C19	BRD-K09344309	0.00154507	0.996592	1557
CYP2C19	BRD-K09587429	0.0678422	0.280024	1557
CYP2C19	BRD-K11533227	-0.0576897	0.198165	1557
CYP2C19	BRD-K13999467	-0.0891648	0.0358386	1557
CYP2C19	BRD-K14844214	-0.0209689	0.811998	1557
CYP2C19	BRD-K16147474	0.0540104	0.89019	1557
CYP2C19	BRD-K17060750	0.0650389	0.191429	1557
CYP2C19	BRD-K19103580	-0.0594718	0.231957	1557
CYP2C19	BRD-K24690302	-0.0124471	0.806621	1557
CYP2C19	BRD-K26531177	-0.0907787	0.0280952	1557
CYP2C19	BRD-K27224038	0.0376957	0.905512	1557
CYP2C19	BRD-K27986637	-0.110588	0.447041	1557
CYP2C19	BRD-K28456706	-0.0350792	0.436854	1557
CYP2C19	BRD-K29086754	-0.0325381	0.902569	1557
CYP2C19	BRD-K29313308	-0.0607058	0.163762	1557
CYP2C19	BRD-K30019337	0.114492	0.643346	1557
CYP2C19	BRD-K30748066	-0.10295	0.592052	1557
CYP2C19	BRD-K33199242	-0.0321496	0.963835	1557
CYP2C19	BRD-K33514849	0.028066	0.999288	1557
CYP2C19	BRD-K34099515	0.0851633	0.90378	1557
CYP2C19	BRD-K34222889	-0.128487	0.000727812	1557
CYP2C19	BRD-K34485477	0.0472415	0.998562	1557
CYP2C19	BRD-K35604418	-0.0444391	0.283924	1557
CYP2C19	BRD-K37390332	-0.0202122	0.954379	1557
CYP2C19	BRD-K41334119	0.112311	0.845498	1557
CYP2C19	BRD-K41597374	-0.105829	0.00780358	1557
CYP2C19	BRD-K42260513	-0.0929007	0.973398	1557
CYP2C19	BRD-K44224150	0.0690964	0.987574	1557
CYP2C19	BRD-K45681478	-0.0296889	0.549167	1557
CYP2C19	BRD-K48334597	-0.075765	0.525559	1557
CYP2C19	BRD-K48477130	0.119217	0.52588	1557
CYP2C19	BRD-K49290616	0.0898511	0.80039	1557
CYP2C19	BRD-K50799972	0.00828839	0.933693	1557
CYP2C19	BRD-K51490254	-0.0489519	0.263305	1557
CYP2C19	BRD-K51831558	-0.169359	0.0114302	1557
CYP2C19	BRD-K52037352	-0.0595677	0.352896	1557
CYP2C19	BRD-K55116708	-0.0138856	0.799979	1557
CYP2C19	BRD-K61166597	-0.100653	0.0118765	1557
CYP2C19	BRD-K63431240	-0.0910078	0.0309825	1557
CYP2C19	BRD-K64610608	0.0234947	0.863219	1557
CYP2C19	BRD-K66453893	-0.151825	5.7818e-05	1557
CYP2C19	BRD-K66532283	-0.0544246	0.191894	1557
CYP2C19	BRD-K70511574	-0.137972	0.000279299	1557
CYP2C19	BRD-K71781559	0.0119061	0.996572	1557
CYP2C19	BRD-K75293299	0.163993	0.431625	1557
CYP2C19	BRD-K78574327	0.118961	0.948504	1557
CYP2C19	BRD-K80183349	-0.0795369	0.0467055	1557
CYP2C19	BRD-K84807411	0.0624601	0.831964	1557
CYP2C19	BRD-K85133207	-0.0127788	0.801958	1557
CYP2C19	BRD-K86535717	0.0788826	0.802246	1557
CYP2C19	BRD-K88742110	-0.0417013	0.344581	1557
CYP2C19	BRD-K90370028	0.0511691	0.914986	1557
CYP2C19	BRD-K92856060	-0.0951563	0.021284	1557
CYP2C19	BRD-K96431673	0.0591099	0.9862	1557
CYP2C19	BRD-K96970199	0.0452971	0.998764	1557
CYP2C19	BRD-K97651142	-0.0678778	0.109552	1557
CYP2C19	BRD-K99006945	0.0853771	0.232457	1557
CYP2C19	BRD-M00053801	-0.0454623	0.678556	1557
CYP2C19	BRD1378	0.0070871	0.965145	1557
CYP2C19	BRD1812	-0.0720787	0.078445	1557
CYP2C19	BRD1835	0.00484953	0.940173	1557
CYP2C19	BRD4132	-0.0335132	0.619565	1557
CYP2C19	BRD5468	0.00434249	0.975665	1557
CYP2C19	BRD6340	-0.0253237	0.55653	1557
CYP2C19	BRD8899	0.0108734	0.936104	1557
CYP2C19	BRD8958	0.0577861	0.982209	1557
CYP2C19	BRD9647	-0.0877159	0.0689211	1557
CYP2C19	BRD9876	-0.0306395	0.651274	1557
CYP2C19	BYL-719	0.0489524	0.493683	1557
CYP2C19	Bax channel blocker	-0.0927202	0.0344077	1557
CYP2C19	C6-ceramide	0.0656007	0.521324	1557
CYP2C19	CAL-101	-0.0451081	0.47334	1557
CYP2C19	CAY10576	-0.00486135	0.961386	1557
CYP2C19	CAY10594	-0.0699113	0.215898	1557
CYP2C19	CAY10618	-0.0187644	0.680811	1557
CYP2C19	CBB-1007	0.0201521	0.934893	1557
CYP2C19	CCT036477	-0.111359	0.00432722	1557
CYP2C19	CD-1530	0.00256207	0.971164	1557
CYP2C19	CD-437	-0.0929417	0.0167664	1557
CYP2C19	CHIR-99021	-0.0987151	0.0173176	1557
CYP2C19	CHM-1	-0.163171	1.2817e-05	1557
CYP2C19	CI-976	-0.00380485	0.985108	1557
CYP2C19	CID-5951923	0.020412	0.849828	1557
CYP2C19	CIL41	-0.0882699	0.200018	1557
CYP2C19	CIL55	-0.0167048	0.95051	1557
CYP2C19	CIL55A	-0.0916739	0.130867	1557
CYP2C19	CIL56	-0.0816179	0.183208	1557
CYP2C19	CIL70	-0.0842723	0.154346	1557
CYP2C19	COL-3	-0.136798	0.00253474	1557
CYP2C19	CR-1-31B	-0.130621	0.000461833	1557
CYP2C19	Ch-55	-0.0485251	0.334961	1557
CYP2C19	Compound 1541A	-0.0120026	0.886662	1557
CYP2C19	Compound 23 citrate	-0.0947113	0.0167465	1557
CYP2C19	Compound 7d-cis	-0.0759139	0.0841916	1557
CYP2C19	DBeQ	-0.0466451	0.300347	1557
CYP2C19	DNMDP	-0.0065478	0.947308	1557
CYP2C19	ELCPK	-0.113622	0.0588142	1557
CYP2C19	ETP-46464	-0.0937297	0.0740181	1557
CYP2C19	EX-527	0.0109243	0.945977	1557
CYP2C19	FGIN-1-27	0.278347	0.0111763	1557
CYP2C19	FQI-1	-0.0928193	0.101505	1557
CYP2C19	FQI-2	-0.126617	0.000773301	1557
CYP2C19	FSC231	0.0389319	0.99945	1557
CYP2C19	GANT-61	-0.0663236	0.241657	1557
CYP2C19	GDC-0879	-0.0444582	0.439153	1557
CYP2C19	GDC-0941	-0.00792458	0.888917	1557
CYP2C19	GMX-1778	-0.0318727	0.479082	1557
CYP2C19	GSK-3 inhibitor IX	-0.0879289	0.037174	1557
CYP2C19	GSK-J4	-0.000446921	0.998192	1557
CYP2C19	GSK1059615	0.00335753	0.994188	1557
CYP2C19	GSK2636771	-0.0195156	0.874659	1557
CYP2C19	GSK4112	-0.0243674	0.662633	1557
CYP2C19	GSK461364	-0.18429	8.92125e-07	1557
CYP2C19	GSK525762A	-0.186141	5.54858e-07	1557
CYP2C19	GW-405833	-0.0723932	0.0665617	1557
CYP2C19	GW-843682X	-0.0829471	0.0445121	1557
CYP2C19	HBX-41108	-0.0630432	0.267588	1557
CYP2C19	HC-067047	-0.0253727	0.717301	1557
CYP2C19	HLI 373	-0.0997269	0.015299	1557
CYP2C19	I-BET151	-0.167729	6.14341e-06	1557
CYP2C19	IC-87114	-0.0190595	0.821127	1557
CYP2C19	IPR-456	0.00378465	0.984887	1557
CYP2C19	ISOX	-0.0855477	0.0281457	1557
CYP2C19	IU1	0.0200464	0.85909	1557
CYP2C19	JQ-1	-0.13056	0.000546056	1557
CYP2C19	JW-480	0.0135027	0.948228	1557
CYP2C19	JW-55	0.0431018	0.764331	1557
CYP2C19	JW-74	-0.0993059	0.194	1557
CYP2C19	KH-CB19	0.0165114	0.903043	1557
CYP2C19	KHS101	-0.0148685	0.759483	1557
CYP2C19	KPT185	-0.158069	0.000383371	1557
CYP2C19	KU 0060648	-0.0337553	0.441136	1557
CYP2C19	KU-0063794	-0.0877944	0.031135	1557
CYP2C19	KU-55933	-0.0929688	0.0283086	1557
CYP2C19	KU-60019	-0.120736	0.00191628	1557
CYP2C19	KW-2449	-0.154722	4.0128e-05	1557
CYP2C19	KX2-391	-0.159456	2.4997e-05	1557
CYP2C19	Ki8751	-0.061505	0.171755	1557
CYP2C19	Ko-143	-0.0826531	0.0411169	1557
CYP2C19	L-685458	-0.0332083	0.618392	1557
CYP2C19	LE-135	-0.0479619	0.291082	1557
CYP2C19	LRRK2-IN-1	-0.164939	0.000257034	1557
CYP2C19	LY-2157299	0.167675	0.397105	1557
CYP2C19	LY-2183240	-0.174045	2.9253e-06	1557
CYP2C19	MG-132	-0.190614	0.0102372	1557
CYP2C19	MGCD-265	-0.0833423	0.0346094	1557
CYP2C19	MI-1	0.0338928	0.714474	1557
CYP2C19	MI-2	-0.0547073	0.44172	1557
CYP2C19	MK-0752	0.0773008	0.261063	1557
CYP2C19	MK-1775	-0.124569	0.00134746	1557
CYP2C19	MK-2206	-0.0918005	0.0319575	1557
CYP2C19	ML006	-0.062171	0.236082	1557
CYP2C19	ML029	-0.0523569	0.255087	1557
CYP2C19	ML031	-0.119782	0.00481282	1557
CYP2C19	ML050	-0.0881443	0.0375749	1557
CYP2C19	ML083	0.0224578	0.881564	1557
CYP2C19	ML162	-0.0972186	0.0177537	1557
CYP2C19	ML203	-0.0324229	0.564053	1557
CYP2C19	ML210	-0.125465	0.00172259	1557
CYP2C19	ML239	-0.0517415	0.244114	1557
CYP2C19	ML258	0.0216213	0.860155	1557
CYP2C19	ML311	-0.0981315	0.00988869	1557
CYP2C19	ML312	0.0312745	0.99243	1557
CYP2C19	ML320	-0.10167	0.0211879	1557
CYP2C19	ML334 diastereomer	0.0763751	0.262471	1557
CYP2C19	MLN2238	-0.147694	0.00012439	1557
CYP2C19	MLN2480	-0.0128778	0.93194	1557
CYP2C19	MST-312	-0.121484	0.00159388	1557
CYP2C19	Mdivi-1	-0.062315	0.145978	1557
CYP2C19	Merck60	-0.107122	0.00495975	1557
CYP2C19	N9-isopropylolomoucine	-0.113087	0.00513405	1557
CYP2C19	NPC-26	-0.0522066	0.617347	1557
CYP2C19	NSC 74859	-0.0835949	0.0905481	1557
CYP2C19	NSC19630	-0.0935799	0.054641	1557
CYP2C19	NSC23766	-0.0627476	0.131796	1557
CYP2C19	NSC30930	0.0104861	0.913341	1557
CYP2C19	NSC48300	-0.118125	0.00223396	1557
CYP2C19	NSC632839	-0.115032	0.00268411	1557
CYP2C19	NSC95397	-0.109478	0.00748856	1557
CYP2C19	NVP-231	-0.111039	0.0040948	1557
CYP2C19	NVP-ADW742	-0.00111136	0.985201	1557
CYP2C19	NVP-BEZ235	-0.10582	0.0322862	1557
CYP2C19	NVP-BSK805	-0.0835138	0.0375372	1557
CYP2C19	NVP-TAE684	-0.0182208	0.747802	1557
CYP2C19	O-6-benzylguanine	-0.0280574	0.858806	1557
CYP2C19	OSI-027	-0.104047	0.011876	1557
CYP2C19	OSI-930	-0.0794644	0.0760955	1557
CYP2C19	PAC-1	-0.0464565	0.265653	1557
CYP2C19	PD 153035	0.00337618	0.966682	1557
CYP2C19	PD318088	-0.0485763	0.328462	1557
CYP2C19	PDMP	-0.0409367	0.369903	1557
CYP2C19	PF-184	-0.116502	0.00293775	1557
CYP2C19	PF-3758309	-0.194727	0.000394115	1557
CYP2C19	PF-4800567 hydrochloride	0.022919	0.999586	1557
CYP2C19	PF-543	-0.053216	0.265618	1557
CYP2C19	PF-573228	-0.0725465	0.0727639	1557
CYP2C19	PF-750	-0.0191301	0.724935	1557
CYP2C19	PHA-793887	-0.109471	0.00377234	1557
CYP2C19	PI-103	-0.0817923	0.0487586	1557
CYP2C19	PIK-93	-0.0944449	0.0218816	1557
CYP2C19	PL-DI	-0.133439	0.000497588	1557
CYP2C19	PLX-4720	0.0217625	0.807959	1557
CYP2C19	PRIMA-1	-0.12036	0.00218987	1557
CYP2C19	PRIMA-1-Met	-0.0494356	0.513426	1557
CYP2C19	PRL-3 inhibitor I	0.0835769	0.399196	1557
CYP2C19	PX-12	-0.14025	0.000222883	1557
CYP2C19	PYR-41	-0.0790318	0.124382	1557
CYP2C19	QS-11	-0.0775404	0.762608	1557
CYP2C19	QW-BI-011	-0.0290242	0.79048	1557
CYP2C19	R428	-0.135377	0.00542907	1557
CYP2C19	RAF265	-0.0669696	0.225398	1557
CYP2C19	RG-108	-0.0216988	0.682802	1557
CYP2C19	RITA	-0.0736259	0.0804436	1557
CYP2C19	RO4929097	-0.105434	0.154346	1557
CYP2C19	Repligen 136	-0.0533381	0.232518	1557
CYP2C19	SB-225002	-0.122607	0.00106454	1557
CYP2C19	SB-431542	0.0452786	0.654955	1557
CYP2C19	SB-525334	0.0265524	0.652495	1557
CYP2C19	SB-743921	-0.142552	0.000121292	1557
CYP2C19	SCH-529074	-0.0355937	0.483172	1557
CYP2C19	SCH-79797	-0.0442557	0.281451	1557
CYP2C19	SGX-523	0.0242507	0.728848	1557
CYP2C19	SID 26681509	-0.0888143	0.0472885	1557
CYP2C19	SJ-172550	-0.0294655	0.822639	1557
CYP2C19	SKI-II	-0.0189405	0.715743	1557
CYP2C19	SMER-3	-0.0589481	0.205163	1557
CYP2C19	SN-38	-0.05924	0.199155	1557
CYP2C19	SNS-032	-0.0947647	0.0214944	1557
CYP2C19	SNX-2112	-0.178871	1.27692e-06	1557
CYP2C19	SR-II-138A	-0.130735	0.000407624	1557
CYP2C19	SR1001	-0.0745101	0.250171	1557
CYP2C19	SR8278	0.0638889	0.868907	1557
CYP2C19	SRT-1720	-0.0851811	0.0539711	1557
CYP2C19	STF-31	-0.0461934	0.283207	1557
CYP2C19	SU11274	-0.117619	0.00315364	1557
CYP2C19	SZ4TA2	0.0521627	0.668276	1557
CYP2C19	StemRegenin 1	-0.0783268	0.0544981	1557
CYP2C19	TG-100-115	0.0171719	0.786634	1557
CYP2C19	TG-101348	-0.0854886	0.03563	1557
CYP2C19	TGX-221	-0.0127844	0.898462	1557
CYP2C19	TPCA-1	-0.126022	0.0011476	1557
CYP2C19	TW-37	-0.0426523	0.319561	1557
CYP2C19	UNC0321	0.0366202	0.75787	1557
CYP2C19	UNC0638	-0.0754418	0.0785717	1557
CYP2C19	VAF-347	0.0958523	0.112377	1557
CYP2C19	VER-155008	-0.0625438	0.143679	1557
CYP2C19	VU0155056	0.0540064	0.845626	1557
CYP2C19	WAY-362450	0.0134069	0.998521	1557
CYP2C19	WP1130	-0.08351	0.040653	1557
CYP2C19	WZ4002	-0.00319892	0.975586	1557
CYP2C19	WZ8040	-0.000601774	0.994386	1557
CYP2C19	XL765	-0.00772632	0.923595	1557
CYP2C19	YK 4-279	-0.118049	0.00187483	1557
CYP2C19	YM-155	-0.0302463	0.565009	1557
CYP2C19	ZSTK474	-0.010777	0.872517	1557
CYP2C19	abiraterone	0.141531	0.252305	1557
CYP2C19	afatinib	-0.00493185	0.934408	1557
CYP2C19	alisertib	-0.088129	0.0249215	1557
CYP2C19	alvocidib	-0.215465	0.000121712	1557
CYP2C19	apicidin	-0.0913149	0.016713	1557
CYP2C19	austocystin D	0.182121	1.6611e-05	1557
CYP2C19	avicin D	-0.153409	0.041202	1557
CYP2C19	avrainvillamide	-0.0715382	0.152541	1557
CYP2C19	axitinib	-0.098195	0.0119452	1557
CYP2C19	azacitidine	-0.103834	0.0243601	1557
CYP2C19	bafilomycin A1	0.0920854	0.87475	1557
CYP2C19	barasertib	-0.080695	0.0436554	1557
CYP2C19	bardoxolone methyl	-0.12789	0.00203938	1557
CYP2C19	belinostat	-0.135045	0.015326	1557
CYP2C19	bendamustine	-0.0523496	0.236283	1557
CYP2C19	betulinic acid	0.023106	0.907932	1557
CYP2C19	bexarotene	-0.0570193	0.198421	1557
CYP2C19	birinapant	-0.00114051	0.990362	1557
CYP2C19	blebbistatin	0.0108047	0.988546	1557
CYP2C19	bleomycin A2	-0.0412695	0.482603	1557
CYP2C19	bortezomib	-0.161724	2.9709e-05	1557
CYP2C19	bosutinib	-0.100407	0.0135484	1557
CYP2C19	brefeldin A	-0.0390589	0.41324	1557
CYP2C19	brivanib	-0.0768516	0.0600075	1557
CYP2C19	cabozantinib	-0.093062	0.0411707	1557
CYP2C19	canertinib	0.0325925	0.524276	1557
CYP2C19	cediranib	-0.0365769	0.80009	1557
CYP2C19	ceranib-2	-0.102787	0.00692604	1557
CYP2C19	cerulenin	-0.126128	0.00103772	1557
CYP2C19	chlorambucil	-0.165406	1.5162e-05	1557
CYP2C19	ciclopirox	-0.108789	0.00386379	1557
CYP2C19	ciclosporin	-0.0464042	0.410128	1557
CYP2C19	cimetidine	0.0440707	0.975137	1557
CYP2C19	clofarabine	-0.180328	9.93956e-07	1557
CYP2C19	crizotinib	-0.0811894	0.0407436	1557
CYP2C19	cucurbitacin I	-0.114708	0.00437277	1557
CYP2C19	curcumin	-0.112988	0.0034118	1557
CYP2C19	cyanoquinoline 11	0.0349574	0.735978	1557
CYP2C19	cyclophosphamide	0.0272885	0.994077	1557
CYP2C19	cytarabine hydrochloride	-0.158767	2.0399e-05	1557
CYP2C19	cytochalasin B	-0.0106587	0.870795	1557
CYP2C19	dabrafenib	-0.0828057	0.267461	1557
CYP2C19	dacarbazine	-0.129012	0.00081607	1557
CYP2C19	daporinad	-0.0638783	0.165632	1557
CYP2C19	darinaparsin	-0.0346	0.641351	1557
CYP2C19	dasatinib	-0.00747511	0.903646	1557
CYP2C19	decitabine	-0.106865	0.00478135	1557
CYP2C19	dexamethasone	-0.121614	0.00338119	1557
CYP2C19	dinaciclib	-0.200108	0.000291688	1557
CYP2C19	docetaxel	-0.179315	0.00201023	1557
CYP2C19	doxorubicin	-0.116916	0.00177189	1557
CYP2C19	elocalcitol	-0.160489	2.9035e-05	1557
CYP2C19	entinostat	-0.0855577	0.0288124	1557
CYP2C19	epigallocatechin-3-monogallate	-0.0677891	0.139851	1557
CYP2C19	erastin	-0.111617	0.00658107	1557
CYP2C19	erismodegib	0.0526808	0.493443	1557
CYP2C19	erlotinib	0.0664644	0.140877	1557
CYP2C19	etomoxir	-0.0571025	0.948445	1557
CYP2C19	etoposide	-0.123364	0.00113575	1557
CYP2C19	fingolimod	-0.0972241	0.0140339	1557
CYP2C19	fluorouracil	-0.0827496	0.0342011	1557
CYP2C19	fluvastatin	-0.070833	0.164259	1557
CYP2C19	foretinib	-0.0715768	0.0945319	1557
CYP2C19	fulvestrant	-0.0400452	0.932888	1557
CYP2C19	fumonisin B1	-0.0280957	0.676143	1557
CYP2C19	gefitinib	0.0344113	0.544347	1557
CYP2C19	gemcitabine	-0.111288	0.00545827	1557
CYP2C19	gossypol	-0.0621759	0.132579	1557
CYP2C19	hyperforin	0.0116002	0.931452	1557
CYP2C19	ibrutinib	0.0414393	0.512574	1557
CYP2C19	ifosfamide	0.126546	0.4481	1557
CYP2C19	imatinib	-0.0436906	0.330926	1557
CYP2C19	importazole	-0.0125452	0.872781	1557
CYP2C19	indisulam	-0.112972	0.00437941	1557
CYP2C19	isoevodiamine	-0.130513	0.000555396	1557
CYP2C19	isoliquiritigenin	-0.129092	0.133005	1557
CYP2C19	isonicotinohydroxamic acid	-0.0820113	0.95765	1557
CYP2C19	istradefylline	-0.0576059	0.724877	1557
CYP2C19	itraconazole	-0.00919455	0.922756	1557
CYP2C19	lapatinib	0.0242051	0.632658	1557
CYP2C19	lenvatinib	-0.0847606	0.0520931	1557
CYP2C19	leptomycin B	-0.117859	0.00160231	1557
CYP2C19	linifanib	-0.0436063	0.284951	1557
CYP2C19	linsitinib	-0.0303823	0.520546	1557
CYP2C19	lomeguatrib	-0.0217259	0.734096	1557
CYP2C19	lovastatin	-0.0674542	0.17309	1557
CYP2C19	manumycin A	-0.114399	0.00270514	1557
CYP2C19	marinopyrrole A	-0.0875427	0.0881819	1557
CYP2C19	masitinib	-0.00951214	0.846762	1557
CYP2C19	methotrexate	-0.102697	0.0122767	1557
CYP2C19	methylstat	-0.0879339	0.0722169	1557
CYP2C19	mitomycin	-0.103549	0.00745827	1557
CYP2C19	momelotinib	-0.132458	0.000934772	1557
CYP2C19	myricetin	-0.000956299	0.99469	1557
CYP2C19	myriocin	0.0230956	0.968335	1557
CYP2C19	nakiterpiosin	-0.1253	0.00105632	1557
CYP2C19	narciclasine	-0.144666	0.000153446	1557
CYP2C19	navitoclax	-0.0543822	0.216882	1557
CYP2C19	necrostatin-1	-0.0158027	0.775034	1557
CYP2C19	necrostatin-7	-0.0214318	0.677941	1557
CYP2C19	necrosulfonamide	-0.141256	0.00255873	1557
CYP2C19	nelarabine	-0.000856826	0.998393	1557
CYP2C19	neopeltolide	-0.0975741	0.30788	1557
CYP2C19	neratinib	-0.024626	0.618407	1557
CYP2C19	neuronal differentiation inducer III	-0.0867208	0.025864	1557
CYP2C19	niclosamide	-0.0523126	0.250993	1557
CYP2C19	nilotinib	0.0190576	0.854843	1557
CYP2C19	nintedanib	-0.0171681	0.798698	1557
CYP2C19	nutlin-3	-0.11006	0.0058741	1557
CYP2C19	obatoclax	-0.110639	0.0040943	1557
CYP2C19	olaparib	-0.0282333	0.522681	1557
CYP2C19	oligomycin A	-0.0714144	0.0785593	1557
CYP2C19	omacetaxine mepesuccinate	-0.160206	0.000355857	1557
CYP2C19	ouabain	-0.146271	0.000103567	1557
CYP2C19	paclitaxel	-0.12234	0.00150415	1557
CYP2C19	palmostatin B	-0.0500016	0.660899	1557
CYP2C19	pandacostat	-0.0456278	0.338795	1557
CYP2C19	panobinostat	-0.0876374	0.0219458	1557
CYP2C19	parbendazole	-0.159579	1.5367e-05	1557
CYP2C19	parthenolide	-0.00614463	0.932235	1557
CYP2C19	pazopanib	-0.0969726	0.01481	1557
CYP2C19	pevonedistat	-0.0942869	0.0185765	1557
CYP2C19	phloretin	-0.0696035	0.0829979	1557
CYP2C19	pifithrin-alpha	-0.0498879	0.416568	1557
CYP2C19	pifithrin-mu	-0.144426	0.00019444	1557
CYP2C19	piperlongumine	-0.160473	1.7587e-05	1557
CYP2C19	pitstop2	-0.0409376	0.836706	1557
CYP2C19	pluripotin	-0.110047	0.0138445	1557
CYP2C19	procarbazine	0.00585984	0.983679	1557
CYP2C19	prochlorperazine	-0.0281584	0.588335	1557
CYP2C19	purmorphamine	-0.0328691	0.513567	1557
CYP2C19	pyrazolanthrone	-0.0438157	0.404008	1557
CYP2C19	quizartinib	-0.0209508	0.767256	1557
CYP2C19	regorafenib	-0.0900711	0.0582135	1557
CYP2C19	rigosertib	-0.121547	0.00178106	1557
CYP2C19	ruxolitinib	-0.159446	5.8661e-05	1557
CYP2C19	salermide	-0.0656385	0.481358	1557
CYP2C19	saracatinib	0.00388987	0.952878	1557
CYP2C19	selumetinib	-0.0473162	0.359786	1557
CYP2C19	semagacestat	0.0619431	0.614475	1557
CYP2C19	serdemetan	-0.10037	0.0129644	1557
CYP2C19	sildenafil	-0.00601673	0.976209	1557
CYP2C19	silmitasertib	0.0159499	0.880161	1557
CYP2C19	simvastatin	-0.0508313	0.39172	1557
CYP2C19	sirolimus	-0.0765327	0.055536	1557
CYP2C19	sitagliptin	0.0816725	0.997718	1557
CYP2C19	skepinone-L	-0.112625	0.0684811	1557
CYP2C19	sorafenib	-0.0745518	0.0856845	1557
CYP2C19	sotrastaurin	-0.179487	8.0101e-05	1557
CYP2C19	spautin-1	0.00551334	0.928744	1557
CYP2C19	staurosporine	-0.0176078	0.927008	1557
CYP2C19	sunitinib	-0.105816	0.00791319	1557
CYP2C19	tacedinaline	-0.0945968	0.0441628	1557
CYP2C19	tacrolimus	-0.10223	0.0146368	1557
CYP2C19	tamatinib	-0.0418511	0.62067	1557
CYP2C19	tamoxifen	0.0171372	0.838323	1557
CYP2C19	tandutinib	-0.0505349	0.270932	1557
CYP2C19	tanespimycin	-0.0274537	0.636338	1557
CYP2C19	temozolomide	-0.0242218	0.75004	1557
CYP2C19	temsirolimus	-0.0507524	0.450037	1557
CYP2C19	teniposide	-0.185264	0.000461	1557
CYP2C19	thalidomide	0.0122714	0.965577	1557
CYP2C19	tigecycline	-0.0634896	0.315084	1557
CYP2C19	tipifarnib-P1	-0.101366	0.0101126	1557
CYP2C19	tipifarnib-P2	-0.0827392	0.146283	1557
CYP2C19	tivantinib	-0.13611	0.0165983	1557
CYP2C19	tivozanib	-0.0732194	0.120956	1557
CYP2C19	topotecan	-0.12737	0.000678352	1557
CYP2C19	tosedostat	-0.0688259	0.112637	1557
CYP2C19	tozasertib	-0.147714	0.391054	1557
CYP2C19	trametinib	-0.0610005	0.447618	1557
CYP2C19	tretinoin	-0.0832571	0.0441737	1557
CYP2C19	triazolothiadiazine	-0.157174	2.0691e-05	1557
CYP2C19	trifluoperazine	-0.0600766	0.240386	1557
CYP2C19	triptolide	-0.101623	0.00963926	1557
CYP2C19	tubastatin A	-0.0396571	0.560337	1557
CYP2C19	valdecoxib	-0.0476705	0.25334	1557
CYP2C19	vandetanib	0.0534503	0.301653	1557
CYP2C19	veliparib	-0.0202606	0.835002	1557
CYP2C19	vemurafenib	0.0258767	0.688212	1557
CYP2C19	vincristine	-0.149018	4.6118e-05	1557
CYP2C19	vorapaxar	-0.0645664	0.1704	1557
CYP2C19	vorinostat	-0.108284	0.00498076	1557
CYP2C19	zebularine	-0.139601	0.000340412	1557
CYP3A4	16-beta-bromoandrosterone	-0.00954406	0.873694	1576
CYP3A4	1S,3R-RSL-3	-0.0224355	0.620182	1576
CYP3A4	3-Cl-AHPC	-0.0927018	0.0173244	1576
CYP3A4	968	-0.0642217	0.973489	1576
CYP3A4	A-804598	-0.0554648	0.723126	1576
CYP3A4	AA-COCF3	-0.0752888	0.0730619	1576
CYP3A4	ABT-199	-0.0783699	0.162876	1576
CYP3A4	ABT-737	-0.0496662	0.291302	1576
CYP3A4	AC55649	-0.0347221	0.797248	1576
CYP3A4	AGK-2	-0.000806202	0.999517	1576
CYP3A4	AM-580	-0.0313078	0.589498	1576
CYP3A4	AT-406	0.00541663	0.97017	1576
CYP3A4	AT13387	-0.122487	0.0363045	1576
CYP3A4	AT7867	-0.0344054	0.441186	1576
CYP3A4	AZ-3146	-0.0714178	0.0912485	1576
CYP3A4	AZD1480	-0.022456	0.795221	1576
CYP3A4	AZD4547	0.0202266	0.713155	1576
CYP3A4	AZD6482	-0.01375	0.856424	1576
CYP3A4	AZD7545	-0.117347	0.00480866	1576
CYP3A4	AZD7762	-0.0715043	0.0695501	1576
CYP3A4	AZD8055	-0.0997191	0.0125404	1576
CYP3A4	B02	-0.0825068	0.0429656	1576
CYP3A4	BCL-LZH-4	0.00374213	0.991249	1576
CYP3A4	BEC	-0.062219	0.999979	1576
CYP3A4	BI-2536	-0.127616	0.000589893	1576
CYP3A4	BIBR-1532	-0.00158165	0.978987	1576
CYP3A4	BIRB-796	-0.0724825	0.11023	1576
CYP3A4	BIX-01294	-0.0435399	0.288117	1576
CYP3A4	BMS-195614	-0.020685	0.784175	1576
CYP3A4	BMS-270394	-0.012943	0.815309	1576
CYP3A4	BMS-345541	-0.143932	0.00020305	1576
CYP3A4	BMS-536924	-0.0558796	0.296838	1576
CYP3A4	BMS-754807	-0.0215622	0.683827	1576
CYP3A4	BRD-A02303741	-0.00659058	0.926973	1576
CYP3A4	BRD-A05715709	0.0830636	0.572533	1576
CYP3A4	BRD-A71883111	-0.0433142	0.346954	1576
CYP3A4	BRD-A86708339	-0.145229	0.013761	1576
CYP3A4	BRD-A94377914	-0.0817635	0.157197	1576
CYP3A4	BRD-K01737880	-0.162688	0.412089	1576
CYP3A4	BRD-K02251932	-0.0767055	0.121059	1576
CYP3A4	BRD-K02492147	0.107314	0.051646	1576
CYP3A4	BRD-K04800985	0.0365588	0.99881	1576
CYP3A4	BRD-K09344309	-0.0671518	0.90401	1576
CYP3A4	BRD-K09587429	0.0546546	0.396777	1576
CYP3A4	BRD-K11533227	-0.0582561	0.193237	1576
CYP3A4	BRD-K13999467	-0.0430203	0.346296	1576
CYP3A4	BRD-K14844214	0.0400116	0.603541	1576
CYP3A4	BRD-K16147474	-0.0151365	0.977809	1576
CYP3A4	BRD-K17060750	0.0440366	0.403699	1576
CYP3A4	BRD-K19103580	-0.0311113	0.569956	1576
CYP3A4	BRD-K24690302	-0.0470284	0.29377	1576
CYP3A4	BRD-K26531177	-0.0443849	0.306621	1576
CYP3A4	BRD-K27224038	-0.130111	0.529799	1576
CYP3A4	BRD-K27986637	-0.033562	0.864434	1576
CYP3A4	BRD-K28456706	-0.0718671	0.088377	1576
CYP3A4	BRD-K29086754	-0.11811	0.504916	1576
CYP3A4	BRD-K29313308	-0.0369082	0.419645	1576
CYP3A4	BRD-K30019337	-0.00125802	0.998192	1576
CYP3A4	BRD-K30748066	-0.17522	0.321248	1576
CYP3A4	BRD-K33199242	0.00939381	0.991557	1576
CYP3A4	BRD-K33514849	-0.0418598	0.999288	1576
CYP3A4	BRD-K34099515	0.0097134	0.993118	1576
CYP3A4	BRD-K34222889	-0.0917579	0.0175538	1576
CYP3A4	BRD-K34485477	0.0176552	0.998562	1576
CYP3A4	BRD-K35604418	-0.0833769	0.0369189	1576
CYP3A4	BRD-K37390332	0.0145235	0.971328	1576
CYP3A4	BRD-K41334119	-0.0036317	0.996688	1576
CYP3A4	BRD-K41597374	-0.0828395	0.0407851	1576
CYP3A4	BRD-K42260513	0.00273993	0.998533	1576
CYP3A4	BRD-K44224150	-0.0208132	0.996933	1576
CYP3A4	BRD-K45681478	-0.0397738	0.404773	1576
CYP3A4	BRD-K48334597	-0.111608	0.310604	1576
CYP3A4	BRD-K48477130	0.0922396	0.633325	1576
CYP3A4	BRD-K49290616	-0.00302056	0.997608	1576
CYP3A4	BRD-K50799972	-0.0461593	0.520827	1576
[truncated: 887 more rows]
