# Supplementary material for: Aspartate beta-hydroxylase is a prognostic factor in gallbladder cancer with the function of promoting tumorigenesis and chemoresistance
Source: Front Endocrinol (Lausanne). 2025 Mar 5;16:1452345. doi: 10.3389/fendo.2025.1452345 (PMC11919673; doi:10.3389/fendo.2025.1452345)
Supplement: Supplementary file 5 [file DataSheet2.xlsx]

## Sheet: venn_result
Names	total	elements
GSE74048 GSE76633	1971	CLMP
		PNMA1
		MMP2
		SLMAP
		AEN
		KCNG1
		CXCR4
		IRAK1
		CFHR5
		CXCL3
		MYO9B
		RTN1
		CENPQ
		ZBTB12
		ZG16
		FAT4
		PNPT1
		SEMA4D
		BANK1
		NINL
		OSBPL8
		XLOC_009080
		CXCL13
		HMX1
		TAOK3
		CMPK2
		BRCA1
		TEK
		AP1S2
		PRDM2
		GBP7
		FOXE1
		CNPY4
		NAT8L
		ROR2
		FOXM1
		TNNT3
		PLEKHG4
		HIST1H2AD
		CETN3
		CDK1
		SPINK14
		CPEB3
		FAM198A
		MLF1
		XLOC_l2_008221
		TF
		XLOC_007052
		SNX6
		OR4D10
		IDO2
		C19orf55
		CYP1A1
		DBH
		IGDCC3
		SLC9A3R1
		DOCK11
		FHL1
		PSMD5
		RSU1
		MAD2L1
		DLEC1
		CAMSAP1
		C7orf60
		IGSF8
		ACAD11
		KLKB1
		BTK
		C6orf27
		C1orf145
		PLSCR4
		KCNK10
		ZNF324
		PRSS22
		GTSF1
		S100Z
		PDGFRB
		MRTO4
		TTC3
		GRHL1
		ANKRD26
		ARHGEF26
		METTL7B
		KIF4A
		TMEM189
		WFIKKN1
		C6orf225
		SIRPG
		LOC100507347
		C7orf53
		ENKUR
		TPTE2
		KALRN
		GLIPR2
		CTAGE4
		KRT74
		FAM122B
		HBQ1
		CDK16
		BSDC1
		PROS1
		MAP6
		PSMB8
		HN1
		DDIT4L
		PPP6R2
		RTP1
		CCNA2
		GPR124
		ARID1B
		PCYT1B
		KIF5C
		MRPL37
		AMPD3
		CRTAP
		DDX50
		LOC100653149
		GRID1
		BANF1
		C20orf112
		MRO
		FBRS
		PRSS42
		SMOC2
		NDE1
		ACSS3
		FH
		BRI3BP
		FLJ12334
		OBSL1
		OGFRL1
		MAN1A1
		HEATR5A
		TRMT1
		PNPLA3
		PCDHB14
		SHE
		KRT80
		ANO4
		GFOD1
		CNTD1
		CBX4
		TMEM182
		PFKFB2
		PXMP4
		HIST2H3A
		RIPK3
		TACC1
		PAX6
		FMO3
		PCDH20
		NBEA
		ABCA6
		XLOC_l2_000138
		AKT2
		EGFR
		CYB5B
		DZIP1
		CCNB2
		XLOC_007093
		MXRA7
		CFL2
		TARS2
		CDT1
		CD28
		LRP8
		CENPW
		AGL
		PALMD
		LOC100289187
		KCNG3
		CAPN11
		TBL1XR1
		SP140
		MUC17
		CPA3
		PPP1R36
		TCTEX1D4
		FAM206A
		CDC45
		CCT3
		SLC3A2
		SLC5A10
		OR13A1
		XLOC_001265
		MOBP
		HIST1H3C
		SYT11
		LOC100506328
		DCAF13
		CCDC85C
		MTPN
		CANT1
		LIN9
		GNG7
		RUNX2
		FCRL5
		E2F2
		PTGES2
		HIP1R
		SAMD15
		TNFRSF18
		ASB14
		FBLN7
		TSLP
		SLC1A3
		ZNF594
		CLIP3
		XLOC_002076
		LRRN4CL
		DAGLA
		C2orf15
		LPL
		CA5B
		CLEC2D
		RASA1
		SH3BP1
		RFPL4A
		B3GNTL1
		ERMN
		EXO1
		PIK3R1
		MAF
		SLC46A3
		TET1
		STAMBP
		MS4A12
		LOC100128501
		ZNF135
		CCBE1
		VMA21
		ATRNL1
		SUN3
		TOMM40
		CXorf65
		UST
		MBOAT7
		NIPAL1
		APOA4
		PMS1
		RPL31
		HAUS7
		TLE4
		PKP3
		CTSO
		IL28RA
		HIBADH
		KIF22
		ACTBL2
		CCP110
		CACNG6
		FZD4
		BMP2K
		SESTD1
		CSNK2A1
		CYR61
		KLK3
		EHHADH
		HEPACAM
		LAPTM4B
		ARHGAP11B
		NEK2
		HIST2H2BE
		SAT1
		KLRB1
		AFF3
		COG7
		CHPT1
		AIFM1
		LOC283028
		MPPED2
		TAF4B
		MEX3B
		NID1
		ZNF783
		FAM115C
		RAD51B
		ZNF248
		MUSK
		SH3RF3
		DDOST
		SLC39A14
		URB1
		FAM164A
		MECP2
		NFATC4
		BMPR1A
		ACACA
		CREB3L3
		CD55
		PLN
		FBXO27
		MRVI1
		GJB6
		RAPH1
		DOCK8
		SLC25A1
		TMEM66
		PON1
		XLOC_008184
		DDAH1
		CCDC137
		CHEK1
		LOC388630
		RTN3
		TTLL1
		TNFSF15
		KIF18B
		DHDDS
		ZIM2
		BCAP31
		SLC25A44
		ESYT3
		EFTUD2
		N4BP2
		IGFBP7
		PACS2
		HACE1
		AQP4
		KIFC1
		ATP2C1
		ZNF543
		ISPD
		OTX1
		CD58
		STRADA
		USP54
		HECW2
		PPM1M
		ABCA8
		NDUFS2
		PEAK1
		EPS8L1
		XLOC_004323
		ANXA6
		HIST2H2AA4
		GPR126
		MAP3K8
		STC1
		DDX26B
		SPON1
		HLA-DMB
		C9orf95
		SAMD1
		EDNRB
		PHF19
		NT5DC4
		GPR141
		NOP16
		EIF5A2
		SEZ6L2
		FAM59A
		IER5L
		OXR1
		PYCR1
		RUNDC3B
		IL17RB
		TMED5
		CDCA7
		DCAF8L2
		ADAMTSL2
		SFN
		OVOL2
		P39188
		RPL6
		NAGS
		MUC4
		MST1
		GLYCTK
		POLQ
		KPNA5
		OR2T11
		LOC100507373
		TXNIP
		ATG9B
		C8orf68
		IL27
		RNF165
		CACNA2D3
		WDR47
		KLRF1
		PRKCE
		TUBE1
		MST1R
		ARHGEF11
		PPP1R2
		EPPK1
		HNF1A
		PECAM1
		FAM86A
		CC2D2A
		VPS37C
		NCS1
		FAM105A
		MSH5
		TATDN2
		DGKI
		PLA2G5
		LPA
		ZBTB1
		CKLF
		USP21
		GSX1
		PSAT1
		MOK
		ZMYND17
		PUS7
		KCNQ2
		HTATIP2
		PHYHIPL
		NTN1
		C15orf53
		PCDHB10
		DIAPH1
		ZNF71
		RRM2
		C19orf12
		COPS8
		AKAP9
		UNC93A
		A1BG
		FAM69A
		PLEC
		C1orf74
		ASNS
		PAX8
		SLC2A4
		LYL1
		SLC25A19
		ADH1A
		ZNF280B
		REXO1L1
		COX6B2
		NRIP3
		PRDX2
		TMX1
		SAP30BP
		CXorf36
		AQP1
		COL17A1
		XG
		PCDH9
		CECR6
		CD96
		SLC29A2
		ACMSD
		DEAF1
		PHF20L1
		FAM190A
		ACSL6
		CHAF1B
		KCNB1
		LOC253805
		STARD9
		XLOC_002912
		GPX3
		WDR86
		GNAT2
		XLOC_014032
		GTF2IRD1
		MORC2
		RSC1A1
		HIST2H2BF
		XLOC_014036
		DTWD1
		HDGF
		KCTD12
		ZNF579
		ALDH3B1
		CRIP3
		TPSD1
		PRAME
		DPAGT1
		ANKRD55
		PTH1R
		CALHM2
		PHYHD1
		CDKN3
		RSPH9
		CLCF1
		PHTF2
		USP44
		PPP4R4
		VAV3
		CARKD
		LRP11
		LRIG2
		C11orf54
		SCN9A
		GATA4
		FAM64A
		GARS
		C2CD4A
		FAM21C
		PFDN2
		PUM1
		TNNT1
		BIRC3
		LOC731282
		DCAF8
		PTPLA
		GRAP2
		HSPB1
		CUBN
		IGF1
		HSD17B10
		DDX11
		STK32C
		NDUFS1
		SLC38A5
		CD2BP2
		FLJ35024
		FXYD6
		B3GAT1
		XLOC_011181
		ARL4A
		CECR2
		TMCO3
		C15orf52
		BIRC5
		KATNB1
		CPLX3
		GHR
		MRPL52
		MS4A2
		CCDC57
		DNAJC5
		RASGRF1
		ALDH2
		RIBC1
		DAPK3
		CTSL2
		ZNF25
		KL
		LOC100131820
		PPP1R9A
		PDZRN3
		TMEM151B
		DNAH12
		LOC100507203
		MICU1
		XLOC_l2_013506
		IRF3
		EBPL
		SLAMF1
		IGANRP
		MBD5
		LIF
		BACE2
		TMEM87B
		LSM12
		VASH1
		MIS18BP1
		NOMO1
		INPP5J
		SAC3D1
		EFHA2
		COLEC11
		RABEP2
		IL5RA
		STON1
		MTR
		PPP1R12A
		GANC
		C5orf4
		NR1I3
		GNAO1
		MMP23B
		AURKB
		DISC1
		LAMB3
		TIPIN
		LCN1
		MTHFD1
		TDRD10
		GRWD1
		NGFR
		MEIS1
		TXNDC3
		ANKRD22
		P2RY8
		FBN3
		ASPSCR1
		BMP7
		SSC5D
		CD2
		NAV2
		EFCAB5
		PRDM6
		SMCHD1
		S100B
		ESR1
		ZFPL1
		KCNN3
		PLCXD3
		PDE4D
		CDR2L
		DHCR7
		PIK3CD
		LOC728147
		ENOPH1
		CHST2
		SPATA2
		PGLYRP4
		FRMD4A
		ART4
		HIST1H2AG
		S100A16
		Q59GX9
		GTSE1
		FIGN
		MORN5
		HIST1H2BE
		RCC1
		RAB4B
		ZBTB4
		MSTO1
		OR51B6
		COBRA1
		PTTG1
		CARD16
		RGS1
		FN3K
		TIMM8A
		PIGB
		CCT7
		EEF1A2
		GREM2
		MTUS2
		DIAPH3
		MDGA1
		GGT1
		ASNA1
		RHOD
		HAS3
		C1S
		KPNA4
		CD302
		SIRT7
		UGT2A2
		RBM34
		DKFZP586B0319
		CDRT1
		IGF2BP2
		SIX6
		PHC1
		SYCP2L
		RNASE13
		SFXN1
		HSD17B3
		SAG
		PPP1R14B
		HIST1H2AM
		C15orf42
		STIM2
		FAM176B
		GYS2
		TMEM236
		IQCE
		BTN2A2
		ODZ1
		ENOX1
		FCHO1
		PGAP1
		CXCR3
		LYVE1
		APOH
		XLOC_l2_007884
		CLEC7A
		GPRIN1
		VENTX
		ZFYVE28
		KAL1
		MTFP1
		LOC100508384
		GEMIN2
		CHST7
		TBX18
		LIG1
		MACC1
		ZNF853
		TRIM28
		CNIH4
		BZW2
		CHCHD10
		CELF2
		IL1RN
		CSNK1G1
		LRIT2
		TWIST2
		ESCO2
		RNPS1
		SLC25A10
		TNFRSF13B
		MKI67
		GLS
		CCL5
		CLSPN
		TM4SF1
		LOC100128386
		ERVMER34-1
		FAM53B
		PRKCQ
		LAMC2
		USP36
		F5
		TPM2
		C9orf100
		SLC35F2
		CD22
		PPP1R1A
		XLOC_012170
		DCDC5
		WDR90
		FAM104B
		FXYD1
		FAM100B
		MUC13
		WIPF1
		FCER1G
		APEX2
		MT1A
		C1orf228
		NLE1
		LRRC57
		C15orf23
		BEND3
		CYP8B1
		HSPB7
		CNNM2
		RRP15
		SEC24A
		SGK3
		INO80
		ETV1
		NRK
		ADAM11
		SPTSSB
		AUTS2
		NME1
		BHLHE41
		FCRL1
		PCSK7
		HGS
		HSD17B6
		TCOF1
		ENPP3
		TMEM176B
		KCP
		XLOC_l2_015673
		XLOC_007458
		C3orf71
		CCDC13
		LOC442122
		RBP5
		DIO3
		OR1L6
		PVRL1
		AGFG1
		CILP
		SPTLC1
		HMGB3
		LEPREL4
		C7orf58
		PHLDA3
		XLOC_009858
		AKD1
		C6orf223
		METTL8
		RFC3
		FAM129A
		FARSB
		CLDN4
		ARHGAP30
		XLOC_l2_000080
		PIGZ
		RPGRIP1
		ACAT1
		CSGALNACT2
		CALML4
		FAM150B
		LOC285095
		SULT1A4
		TAF7L
		RAB37
		GREB1
		ZNHIT1
		ALG1L
		RASGRP2
		KIF16B
		CDC25C
		AIM1L
		ISOC2
		DHX40
		C19orf45
		MYBL2
		MAPT
		CENPO
		MGAT5B
		ZCCHC18
		ZCCHC24
		IP6K3
		FCN2
		CKS1B
		KAZALD1
		CBLB
		RAB27B
		LCK
		SGOL1
		PRPF6
		OR11H6
		TMEM57
		RGL3
		ASPA
		GH2
		RDBP
		GPATCH4
		DUOXA1
		C2orf89
		RPL22
		EPRS
		SPATA22
		ZNF124
		LOC100130009
		SPRED1
		CYTH2
		C14orf41
		OSTM1
		AGTR1
		IL1RAP
		NDOR1
		RBM12B
		ADRB2
		CD3D
		LOC100131176
		PLEKHH2
		MRPL17
		CXXC5
		LRRTM1
		GLI3
		PTCH1
		TFRC
		DYNC1I2
		CCDC151
		ALDOA
		SPIN1
		BMPER
		RFXANK
		C4orf40
		MAZ
		SNAI3
		SSNA1
		FAM151A
		KCNJ14
		EMX1
		FAM169B
		DUOX1
		ACSM5
		FAM60A
		PLIN1
		SH2D4A
		DEFA3
		BLOC1S1
		P2RY13
		C9orf142
		ASXL3
		BDH1
		TAF6
		IKZF2
		HIST1H3H
		PDE2A
		ASPM
		ZDHHC8
		CD244
		ZDHHC15
		SCARA5
		SLC36A1
		PLCB1
		PPEF1
		SEPP1
		P2RY6
		CYTL1
		SORBS1
		CBL
		MYO19
		HES6
		FADD
		GRIN2D
		DENND3
		C4orf21
		RHOB
		LOC283143
		MTMR7
		NEU4
		TET2
		RASSF2
		C17orf28
		ZDHHC23
		LOC284385
		SLC16A3
		PRR5L
		ZP4
		TCIRG1
		TRAF1
		TRIM32
		ZFYVE26
		FAT3
		LOC100130503
		MSH2
		C17orf90
		CHRM2
		C1orf35
		PDE11A
		CD5
		CMBL
		CCDC88C
		ACTG2
		DTL
		FAM124B
		CRTC3
		EXOG
		LMTK3
		SARDH
		EMR4P
		CPA5
		HSPA1B
		NRBP2
		CCR5
		PDLIM3
		UNC93B1
		GMNN
		KCTD16
		B7H6
		HSD17B8
		KIF20A
		SIK3
		SS18L1
		FAM65C
		NAA25
		GSK3A
		C9orf167
		TMEM199
		MKL1
		LAMA4
		C1orf94
		TTPA
		B3GALNT2
		LOC100508383
		ECI1
		FANK1
		ZNF683
		SPINT2
		GIT2
		SMG9
		ABHD6
		LRRD1
		FAM160A1
		C21orf58
		TRIB2
		HIPK1
		C17orf76
		KHDC1
		FMN2
		BOLA2B
		VDAC2
		NUSAP1
		ASB2
		LOC100129846
		TOP1
		C12orf54
		C5orf42
		PCDHB15
		PFKP
		ACOT12
		EPB41L4B
		C12orf66
		GPSM2
		SLC2A5
		MLF1IP
		CCNB1
		KCNK6
		CAPNS2
		SLC12A8
		IGSF3
		LOC389676
		CCDC34
		CYP2F1
		PTPN22
		ITGA3
		A2M
		ANXA3
		CCDC66
		KIAA1609
		FOXK2
		WHSC1
		DNAH17
		STAU2
		KLK8
		PODN
		AP3M2
		PRSS45
		SLC6A7
		ADH5
		GAS2L1
		RFX3
		SYT12
		KLHL30
		MAP3K13
		BCHE
		TONSL
		FAM159A
		MYO15B
		XLOC_001070
		KIAA1324
		TNXB
		ATP11C
		CARD8
		CD6
		CHST11
		EN1
		RHOH
		ATR
		DPYD
		MYO5C
		LOC100652883
		MED27
		NCAM1
		TM6SF1
		L2HGDH
		KRT222
		TSN
		OSR2
		AGTPBP1
		PCSK6
		AHNAK
		KIF14
		MYEOV2
		IL17C
		C17orf53
		PPP1R37
		ATP10A
		LSMD1
		SH2D2A
		PAQR4
		TAGAP
		RIC3
		ARFRP1
		SOX9
		PACSIN3
		SVIL
		ERMAP
		XLOC_l2_015752
		KCTD13
		MGC40069
		FAM120A
		HIST1H3E
		TYRP1
		NKX2-8
		C9orf140
		C8orf8
		ELF4
		BEGAIN
		SLC16A2
		FOXRED1
		ANP32A
		CCDC144A
		PPDPF
		MELK
		XLOC_002867
		ITK
		C13orf27
		RAB44
		ITGB2
		CD72
		LAMA1
		SETBP1
		KANK4
		DECR2
		LAMA3
		PDXP
		VPS37B
		C1orf135
		CA12
		ADAMTS6
		SLIT1
		GTPBP2
		TRIM47
		KRTAP13-2
		AVL9
		PLXNA4
		KIF23
		SPEG
		ZNF695
		ABCD3
		LOC100130458
		PARVG
		LOC388796
		FIG4
		AP1S3
		LMO7
		STARD8
		FOXP2
		ANKRD18B
		EMID2
		SLC10A1
		C7orf50
		ENTPD6
		FAM83B
		ADCYAP1
		PRPH2
		UQCR10
		MOV10L1
		ADHFE1
		PTBP3
		SPRY1
		XLOC_000312
		CXCL2
		ZMAT1
		METTL6
		CHML
		SIRT5
		BCR
		FZD5
		PRC1
		ADAMTS8
		psiTPTE22
		STAG1
		SERPINA11
		SLITRK3
		CHRDL2
		MPHOSPH6
		AKR1D1
		RPL28
		HM13
		APOLD1
		LOC729178
		FARSA
		LY6G6F
		CCDC136
		CABIN1
		RGS22
		MCM2
		MCM4
		CETP
		GRIK3
		RHOQ
		ZBED4
		GPAM
		CDK2
		PRPH
		SCN7A
		PEG3
		TACR3
		MED12L
		MAFG
		JUP
		SHANK2
		OSBP2
		MAMDC4
		DAK
		TCL1B
		KIF3A
		MYL9
		NCK1
		SCAF1
		TRAF3IP3
		CCRL1
		FAT1
		KRTAP4-7
		SV2A
		CIAPIN1
		PTPRJ
		CENPI
		HOOK1
		CCNF
		MASP1
		PROX2
		BOLA3
		MIA3
		G6PC
		CPE
		TRIM46
		ST6GAL1
		ARHGEF25
		C20orf72
		ALMS1
		XLOC_011117
		C20orf132
		NRBF2
		ANKRD18A
		PTCHD1
		PYCR2
		ARHGEF19
		BNC2
		CPN2
		ROR1
		SAMD4B
		MAP2K3
		PRCC
		LOC100505906
		C19orf21
		CTTN
		PASK
		BAIAP2
		GULP1
		LOC81691
		TRIM62
		PTGER3
		ARHGEF10L
		KANK1
		ZNF416
		ZNF554
		HEATR7B1
		OR2S2
		KLK6
		ZNF385D
		MTM1
		RNF170
		FOXQ1
		CD4
		TSL
		IRF1
		PTK2B
		PLIN4
		ST6GALNAC5
		ARL14
		MSL3
		CLDN11
		TIMP3
		CCR9
		PRICKLE3
		RALY
		CCDC141
		XLOC_007085
		BTN3A2
		HSPBAP1
		PRTFDC1
		KIF11
		JAKMIP2
		PTHLH
		CD36
		ZNF692
		HUS1B
		PCP4L1
		C9orf171
		MPPED1
		POU4F1
		HAL
		TBXA2R
		PCDHB11
		BCL9L
		OLFM1
		RBM19
		RASEF
		DBF4
		XLOC_010897
		ASPH
		AQPEP
		SYNGR2
		SEC14L3
		SLCO1B7
		CDADC1
		ABTB2
		AP4B1
		CXorf66
		ENDOV
		FZD7
		TIGIT
		FRMD6
		EFNA1
		ANK2
		PAGE4
		ZBTB16
		NTF4
		SAMD9L
		ARHGEF3
		KIAA1244
		SLIT3
		MAN1C1
		C10orf140
		LOC387895
		APAF1
		MPP2
		ITPR1
		PABPC1L2A
		BCAR1
		GARNL3
		MRC2
		SFMBT2
		C11orf35
		UACA
		EBF1
		ATP1B2
		C6orf97
		ATM
		HIST1H3G
		C18orf62
		BLOC1S3
		TINAG
		XLOC_002151
		XLOC_002797
		CYP2A13
		LOC100288601
		EDEM2
		CAMK1G
		AATF
		CDC20
		PRUNE2
		SLC4A7
		CCDC160
		ITPR2
		AGXT2
		H2AFX
		LOC100653245
		HOXD1
		PIEZO1
		HIST1H2AI
		ZSCAN1
		PTPN7
		NAA35
		MVP
		LYPD1
		BCAS4
		UBASH3A
		LOC100507000
		HSD3B7
		XPR1
		EML2
		SRCIN1
		DLL3
		LOC100507637
		XLOC_l2_013751
		SGPP2
		C9orf4
		TSPAN15
		TMEM51
		XLOC_l2_009292
		LSP1
		LRRTM4
		RANBP3L
		STX1A
		CDO1
		SLC5A6
		KIAA0907
		IQCA1
		EIF5
		AIFM2
		CD5L
		C8B
		ANKFN1
		STIL
		UBE2C
		RPL5
		DEFB132
		IRGM
		HOXC9
		TRAPPC8
		TDG
		CYP27A1
		DCTPP1
		CCDC80
		SLC7A9
		NKD2
		LOC100653103
		CXCL12
		LGI1
		TOP2A
		FEN1
		RNASEL
		HELLS
		FANCI
		TUBG1
		RAD54L
		PLAGL2
		ABCD1
		IL6ST
		EXD3
		PPAP2B
		C6orf26
		HIF1A
		XLOC_014399
		WNK3
		CAMK1D
		LOXL3
		EFCAB6
		AFMID
		CD3G
		PPAT
		TCERG1L
		CFHR2
		LMO3
		SOCS2
		DSCR4
		ZNF587
		NOX1
		GLIPR1
		PTCHD3
		CLEC16A
		NFKBIE
		CHD5
		LOC100128170
		NRCAM
		RADIL
		C2orf77
		RNF125
		CES5A
		COL6A3
		MEF2BNB
		EFNA3
		PON2
		EIF3K
		PLB1
		ZNF28
		PTP4A1
		MARS
		FOXD4
		MMRN1
		ZNF662
		SERPINC1
		GTF3C1
		ZNF37A
		EFCAB1
		FTCD
		GPC6
		CDKN2A
		LPAR1
		NKX3-2
		HS3ST4
		SUPT7L
		AGMAT
		AZI1
		TNFSF14
		SESN2
		C2orf16
		NOTCH1
		PNPO
		TNFRSF10D
		CES1
		STK17B
		ZAK
		CENPM
		RBL1
		MNX1
		CENPF
		C6
		HMSD
		FAM161B
		HIST1H2BF
		CDCA8
		CEP250
		GOLT1A
		PMPCA
		DDT
		KLHL2
		PRADC1
		GLTP
		FRAS1
		OR2B6
		SIDT1
		TPX2
		BTN2A1
		XLOC_l2_000920
		DNAI1
		IGF2BP3
		SLC4A8
		PGCP
		PCSK1
		RPS5
		MNS1
		LAX1
		ARHGAP21
		LIMS2
		CDC14A
		GLT8D2
		CNN1
		CLEC1B
		LOC100129840
		PRAMEF15
		GSG2
		ZNF280C
		HECTD2
		FOXA2
		FRMD5
		GLTSCR2
		PLIN2
		KIR2DL4
		ORAI3
		QPRT
		DEFB119
		HVCN1
		LTBP1
		C3orf52
		ACOT7
		IKZF3
		FGFR3
		P39189
		LOC93444
		CDC6
		WDR62
		AKNA
		ULBP3
		IMMT
		C22orf13
		DHX15
		VSIG8
		ASAH2
		AURKA
		ARHGEF38
		XLOC_l2_003897
		PBX1
		PHACTR1
		KLRC1
		XLOC_l2_015239
		LOC100130232
		TRAF2
		FLJ46875
		IER3
		LOC643659
		NTM
		FANCA
		BFSP2
		AMMECR1
		VSIG1
		BRCC3
		RAB9B
		KIT
		SLC50A1
		ETV7
		CORO1C
		RASSF10
		MED25
		GRIA1
		LOC100130357
		TMEM185B
		HNRPLL
		SLC7A6OS
		CA5A
		NOL11
		PSMD2
		CHTF18
		TOX
		PCDH15
		CHDH
		GCNT2
		PLEKHO2
		FAM186B
		CILP2
		LUZP2
		CLN6
		ANAPC1
		RPL17
		LRRC45
		PRKACB
		DMGDH
		RIMS1
		RAB25
		ZWINT
		KIF9
		L3MBTL4
		SLC6A16
		CEP68
		C3orf70
		NLGN3
		TMEM53
		NAA40
		LOC280665
		ARGLU1
		FBXO30
		COLEC12
		UBE2T
		LSAMP
		CCR7
		EPCAM
		ANGPTL1
		PRDM1
		DUSP23
		ABCC9
		EI24
		IQGAP3
		PARP15
		MTRNR2L9
		FAM126A
		LOC100506974
		EBI3
		NXN
		XLOC_007221
		KCTD4
		MPZ
		HS3ST3B1
		TRPC5
		KIAA1644
		CES3
		PYGB
		NARF
		AASS
		APOL5
		TNFSF11
		ATG2A
		MYL3
		ADAM28
		MYLK
		CTLA4
		MCM7
		HIST1H4D
		TRDMT1
		HIST2H4B
		KIAA0146
		CEP55
		HLA-DPB1
		SLC35A2
		COPG2
		IARS
		ZNF880
		CHRNB3
		PID1
		ADORA3
		HYAL4
		CAPS2
		STIP1
		CYTIP
		ZNF483
		PMAIP1
		C8orf60
		VARS
		STRA6
		C21orf7
		NPLOC4
		CPLX2
		GGCT
		ERLIN1
		HIST1H2BK
		TP53I11
		NR0B2
		TFAP2A
		SLC25A36
		DLGAP5
		PPRC1
		TDRD6
		PHTF1
		STX10
		KRT19
		ENO1
		MB21D2
		ALDH1A3
		NAV3
		OR51E2
		ENTPD1
		OTUB1
		PURB
		YARS
		GTF2I
		ARRDC5
		SSPN
		KIRREL3
		LIPJ
		ACACB
		DLC1
		TUBB4B
		AZI2
		NUAK2
		PRAMEF10
		TNFRSF6B
		GFRA1
		C1orf124
		HIST1H2BD
		INPP4A
		KLHL11
		TMEM107
		SOBP
		TESK2
		EXOC7
		MPRIP
		TRAPPC3
		LOC100506447
		NOD2
		GRK7
		BAALC
		KIAA1598
		SERP2
		TRIM16L
		KIAA0101
		PIGC
		IL18R1
		TMEM56
		DNAI2
		PZP
		HEATR2
		CD3E
		ITIH4
		ADARB2
		HGF
		SPC24
		PVR
		ART5
		CERS4
		PDE3B
		L3MBTL1
		PGK1
		MLXIP
		C3orf14
		TAS2R60
		ARHGAP11A
		FRMD3
		PACSIN2
		ACOT1
		LGR6
		RFX5
		BAI3
		GALK1
		SSH2
		FTHL17
		CD1D
		EIF3B
		KDELC2
		RNASE6
		SAMD3
		OR1E1
		BTNL9
		SLC23A2
		RNF208
		WDR54
		PLK1
		TTLL6
		KIAA1958
		APOC3
		TMEM159
		BRMS1
		SLC16A12
		LOC728392
		ALK
		EXOC6B
		LILRB4
		TRIM31
		HIST1H3B
		STEAP3
		DNAH6
		MRPL47
		CADM2
		EFNA4
		IDH2
		AICDA
		DCLK1
		ASF1B
		SLC4A3
		SYPL2
		PODXL2
		TNNI3
		REC8
		SGCB
		CASP8
		TRO
		HIST1H2AL
		CACNA1B
		SLC1A5
		DTX1
		SUN1
		SCRG1
		XLOC_l2_013436
		AFP
		TUBA1B
		CUZD1
		STAP1
		C4orf48
		ARHGAP28
		CDCA7L
		LOC100130916
		C8orf83
		MTHFD2
		VWA5B1
		KSR1
		SLC22A11
		STARD3
		LIMA1
		MUC12
		FBLN1
		INF2
		UBE2M
		KIF20B
		P2RX5
		ST8SIA1
		JAKMIP1
		CD248
		SYT15
		LMOD1
		LOC375190
		HIGD1A
		MYCT1
		ETV4
		CD2AP
		CWC27
		KIF5A
		KIF2C
		GALC
		XLOC_010390
		CAMLG
		CDH26
		VWF
		ZNF546
		NRG2
		VPS37D
		GABARAPL1
		CCDC147
		ISG20L2
		GBA
		C12orf63
		ESD
		CDHR3
		SIT1
		DNAJC18
		FAM86C1
		TUBB3
		ANO7
		CYP4A11
		TES
		GRIA3
		ILF3
		C1QTNF9
		LOC100129380
		HAUS8
		HYDIN
		HSDL1
		DIS3L2
		FREM2
		C20orf202
		SNTB2
		C16orf86
		SIGLEC6
		ZNF629
		TROAP
		FAM86B2
		ANGPT1
		PSMD14
		SLC4A10
		RBKS
		PHLDB1
		ROCK1
		TAGLN
		DNM3
		GIT1
		LSM11
		SYNDIG1
		PDGFRL
		DPF3
		SMCR7L
		ECM2
		DOCK9
		ITGB1BP1
		LAYN
		KRT27
		FAM83G
		MN1
		PTPRD
		PSMG3
		CRYAA
		RAI1
		SDPR
		ATAD2
		CLIC3
		KLF8
		JMJD6
		KLK13
		LIFR
		ZC3H12D
		EXPH5
		SEPX1
		TSPO
		SEMA6C
		NIN
		PLCL1
		CASC5
		ITPA
		CNTRL
		IFIT1
		FNDC5
		SYS1
		SAP30
		IGDCC4
		SPDEF
		GNPTAB
		RPA1
		XLOC_l2_000217
		MICB
		MRPL2
		LOC100505976
		CD52
		GEMIN7
		PPIF
		RECK
		FGF18
		LHX6
		GBP6
		PLA2G4F
		TMEM164
		SLC9A1
		NEXN
		FOXF1
		TPO
		PIGS
		WBP2
		TTYH2
		SMOC1
		GTDC1
		RPL27A
		GLYAT
		TGFA
		CEACAM7
		SLC17A2
		METTL7A
		ABCG5
		BUB1B
		DKK1
		PA2G4
		ABHD11
		INPP5D
		CNKSR1
		MPDZ
		MAP1B
		NVL
		OXNAD1
		GNA14
		ZNF337
		C6orf132
		REEP4
		ADH1B
		HMMR
		CXCL5
		Q8IWW8
		FCN3
		PKDCC
		RTKN
		KIAA1804
		STAC
		RGMA
		XLOC_l2_001064
		PPP1R3C
		TMTC4
		C1orf204
		C4BPB
		P4HB
		TLL1
		FAM82A1
		CERS2
		ACTA2
		BECN1
		PTGS1
		PDSS2
		HES4
		C5orf62
		PHF10
		XLOC_l2_009441
		PMM2
		GOLGA6A
		VPS13C
		LOC285147
		ADAM15
		LGR4
		SYT9
		ARHGAP40
		ZNF845
		ZMYM6
		FLNA
		SLCO4C1
		DENND2D
		LOC727808
		TRPC3
		PPWD1
		LOC100507165
		PAH
		CNST
		FAM55C
		XPO5
GSE76633	8423	C9orf152
		PNCK
		FSTL1
		AACS
		RPS11
		HAUS2
		SAMD4A
		TMEM216
		SMARCD3
		ZHX3
		GPR98
		C10orf25
		BBOX1
		XDH
		GCSH
		EDN1
		FLJ16734
		PDCL3
		DECR1
		PTPRR
		SALL1
		RPS18
		BRIX1
		LOC100506673
		TMSB10
		LMAN1
		LOC100128498
		CHD8
[truncated: 10,807 more rows]
